# Supplementary material for: Preliminary analysis of proteome alterations in non-aneurysmal, internal mammary artery tissue from patients with abdominal aortic aneurysms
Source: PLoS One. 2018 Feb 22;13(2):e0192957. doi: 10.1371/journal.pone.0192957 (PMC5823374; doi:10.1371/journal.pone.0192957)
Supplement: S1 Table — Protein extracts from arteries from 33 Non-AAA controls and 11 AAA case individuals were processed as described in the methods sections, randomly labeled with six-plex TMT isobaric tags (mass tags 127–130) and analyzed by nano-LC MS/MS. The individual samples were compared with a pool of all 44 samples (TMT tag 126). The resulting ratios for each protein were used for student’s t-test calculation. Columns indicate Uniprot accession number, Protein function, Clinical parameters, the percentage of matching amino acids from identified peptides, the sum of unique peptides used for identification, the theoretical protein molecular weight and the calculated isoelectric point. Blanks indicate that the specific protein was not identified in this particular experiment. Samples from from patients with AAA are indicated with AAA in row 2, whereas patients without AAA are indicated with C. (XLSX) [file pone.0192957.s001.xlsx]

## Sheet: final
Accession	Description	ΣCoverage	Σ# Unique Peptides	T-test	Regulation	mean Group	Mean Control	SD Group	SD Control	CV% Group	CV% Control	#	A5: 127/126	B5: 127/126	C5: 127/126	D5: 127/126	E5: 127/126	F5: 127/126	G5: 127/126	H5: 127/126	I5: 127/126	J5: 127/126	K5: 127/126	L5: 127/126	A5: 128/126	B5: 128/126	C5: 128/126	D5: 128/126	E5: 128/126	F5: 128/126	G5: 128/126	H5: 128/126	I5: 128/126	J5: 128/126	K5: 128/126	L5: 128/126	A5: 129/126	B5: 129/126	C5: 129/126	D5: 129/126	E5: 129/126	F5: 129/126	G5: 129/126	H5: 129/126	I5: 129/126	J5: 129/126	K5: 129/126	L5: 129/126	A5: 130/126
Group													AAA	AAA	AAA	AAA	AAA	AAA	AAA	AAA	AAA	AAA	AAA	AAA	C	C	C	C	C	C	C	C	C	C	C	C	C	C	C	C	C	C	C	C	C	C	C	C	C
P00325	Alcohol dehydrogenase 1B OS=Homo sapiens GN=ADH1B PE=1 SV=2 - [ADH1B_HUMAN]	58.93	19	0.000547322	1.38434	1.1828	0.854418	0.286065	0.258184	24.1854	30.2175	48	1.13145	1.51218	0.814896	0.828737	1.00685	1.19353	1.2961	0.916678	1.02187	1.36169	1.75344	1.35619	0.600359	1.18514	0.974916	0.94961	0.73247	0.547623	0.705392	0.609352	1.10901	0.787244	0.433902	1.02533	1.08149	0.882633	0.991186	1.08512	1.06793	0.724221	1.61103	0.91766	0.614334	0.910914	0.794248	0.850619	0.714932
P31946	14-3-3 protein beta/alpha OS=Homo sapiens GN=YWHAB PE=1 SV=3 - [1433B_HUMAN]	50.81	5	0.00060389	2.11501	1.67318	0.791095	1.09008	0.338845	65.1502	42.8324	36		3.79345	0.634403	0.99097	1.12109	2.34386	1.15375		2.90394		1.35134	0.765778		0.241662	0.655077	0.530477	0.880103	1.05226	1.45414		0.4873		0.679188	1.06488		0.649542	0.599497	0.541945	0.801173	0.724817	0.854181		0.447264		0.84495	0.876585
P06899	Histone H2B type 1-J OS=Homo sapiens GN=HIST1H2BJ PE=1 SV=3 - [H2B1J_HUMAN]	62.7	3	0.00090591	1.6488	1.34311	0.8146	0.758765	0.239138	56.493	29.3565	44	0.763769		0.615081	0.925214	0.869838	1.89734	0.951186	0.758658	2.7259	1.02583	1.63672	2.6047	0.840738		0.804945	0.897102	0.655307	0.651554	0.655534	0.478539	0.687628	0.695718	1.09711	0.672936	1.07387		1.06233	1.11439	1.25694	0.924147	0.963365	0.595338	0.731869	0.80061	0.62795	1.49261	0.738726
P10412	Histone H1.4 OS=Homo sapiens GN=HIST1H1E PE=1 SV=2 - [H14_HUMAN]	42.47	3	0.00215425	1.79776	1.62278	0.902666	0.728036	0.552915	44.8635	61.2536	40		1.49674	0.617985	0.932259	1.71138	2.38546	1.32483	2.11336	2.92757		0.855361	1.86286		0.450991	0.508918	0.385148	0.982199	1.10614	1.31314	0.734885	0.476784		0.648905	1.40221		1.92705	0.974711	0.380185	0.571038	0.794772	0.774927	0.75235	0.997034		1.06135	0.502755
P31943	Heterogeneous nuclear ribonucleoprotein H OS=Homo sapiens GN=HNRNPH1 PE=1 SV=4 - [HNRH1_HUMAN]	16.48	4	0.00458099	0.825028	0.930326	1.12763	0.166957	0.169443	17.946	15.0264	36			0.874054	1.23715	1.03022	0.787892	1.09975	0.746278		0.979054	0.785206	0.833328			1.13588	1.30568	1.17862	1.24135	1.19028	1.00988		1.09686	1.41032	1.03365			1.03382	1.37077	1.27617	1.11945	1.13685	0.79616		0.982404	0.983529	0.697465
O60814	Histone H2B type 1-K OS=Homo sapiens GN=HIST1H2BK PE=1 SV=3 - [H2B1K_HUMAN]	62.7	3	0.00585455	1.63861	1.35498	0.826909	0.954688	0.329231	70.4576	39.8147	48	0.549387	2.63663	0.591079	0.776163	0.752442	1.81971	0.922115	0.675316	1.26828	0.907379	1.71509	3.64619	0.739595	0.868349	0.994226	1.03638	0.515558	0.448859	0.6992	0.27599	0.879481	0.582026	0.939396	0.731851	1.82277	1.07086	0.963159	1.18435	1.33543	1.0181	1.10268	0.563722	0.604517	0.504436	0.597899	1.58692	0.651179
Q9Y5Z4	Heme-binding protein 2 OS=Homo sapiens GN=HEBP2 PE=1 SV=1 - [HEBP2_HUMAN]	13.66	2	0.00614314	1.6277	1.34162	0.824245	0.493607	0.30301	36.7918	36.7621	23	0.93547	1.15719		1.91173	1.28387	1.96718	0.794284						1.10424	0.498375		1.0014	0.976364	0.470599	1.17911						0.401116	0.353312		0.881827	0.507215	1.13044	0.841077						0.884177
F5H265	Ubiquitin (Fragment) OS=Homo sapiens GN=UBC PE=4 SV=1 - [F5H265_HUMAN]	72.48	6	0.00762829	1.54093	1.43984	0.934401	0.585259	0.267826	40.6474	28.6629	24		2.44247	0.841008				0.895442			1.3348	1.48784	1.6375		1.35212	0.865991				0.74488			1.12379	0.698419	0.896643		1.09028	0.740685				0.886189			1.0782	0.850458	1.62076
P39656	Dolichyl-diphosphooligosaccharide--protein glycosyltransferase 48 kDa subunit OS=Homo sapiens GN=DDOST PE=1 SV=4 - [OST48_HUMAN]	8.33	4	0.00825869	1.20405	1.20663	1.00214	0.242313	0.169826	20.0818	16.9462	36	0.986559				1.17384	0.872021	0.993592	1.6051	1.45313	1.15475	1.40813	1.21256	1.02203				1.11474	0.757189	0.964693	1.47027	1.09991	0.969719	1.32693	1.10999	1.21028				1.02278	0.940541	0.936399	0.823968	0.695827	1.05656	1.06923	0.871953	0.984539
P06576	ATP synthase subunit beta, mitochondrial OS=Homo sapiens GN=ATP5B PE=1 SV=3 - [ATPB_HUMAN]	45.56	18	0.00856263	0.872436	0.940665	1.0782	0.169729	0.14354	18.0435	13.3129	48	0.932162	0.604931	0.910189	1.08749	0.938712	1.11642	1.01185	1.07614	1.01798	1.11467	0.669876	0.807562	1.07547	0.888121	1.18561	1.20798	1.10133	1.00097	1.01664	1.35245	0.997693	1.15291	1.09996	0.995192	0.877732	0.847653	1.08321	1.07565	1.0077	1.15856	1.00565	1.15529	1.09771	1.28508	1.12275	0.858572	1.14801
P21926	CD9 antigen OS=Homo sapiens GN=CD9 PE=1 SV=4 - [CD9_HUMAN]	18.42	4	0.00977095	1.5356	1.3896	0.904922	1.00025	0.260486	71.9811	28.7854	48	0.914741	2.68492	0.661854	1.07123	0.608061	1.24973	0.957867	1.0774	0.49488	1.24391	3.95952	1.75103	0.834321	1.29574	0.91391	1.14418	0.826927	0.66979	0.933442	0.519127	1.10828	1.16117	0.494043	0.810523	0.882752	1.37906	0.875567	0.991458	1.16279	1.31185	1.18814	0.721557	0.579152	0.515238	0.538319	1.1889	0.967277
Q16555	Dihydropyrimidinase-related protein 2 OS=Homo sapiens GN=DPYSL2 PE=1 SV=1 - [DPYL2_HUMAN]	40.38	13	0.0106	1.28234	1.23541	0.963406	0.523476	0.19276	42.3727	20.0082	48	0.888123	2.73526	1.20236	0.677026	0.930687	1.30668	1.02348	0.939213	1.21096	1.11522	1.52602	1.26987	0.846223	1.0425	1.07621	0.746149	1.03611	0.890116	0.942462	0.852252	0.881	1.33918	0.604751	0.87949	1.137	1.49267	0.971741	0.793584	1.04194	1.10649	0.969113	1.00051	0.921842	0.9122	0.844753	1.01451	1.2033
P06396	Gelsolin OS=Homo sapiens GN=GSN PE=1 SV=1 - [GELS_HUMAN]	38.49	26	0.0122328	1.12518	1.03877	0.923201	0.169627	0.11908	16.3296	12.8986	48	0.97886	0.977436	0.777291	0.992793	1.09714	0.97869	0.941534	0.970967	1.07601	0.955863	1.40308	1.31557	1.00947	1.03865	0.916253	0.785048	0.911418	0.967218	1.0848	0.776254	0.896721	0.7897	0.785465	1.04036	0.76328	1.06028	0.848431	0.936694	0.831791	1.07273	0.871066	0.896559	1.02825	0.924274	1.04715	1.11128	0.812803
Q05707	Collagen alpha-1(XIV) chain OS=Homo sapiens GN=COL14A1 PE=1 SV=3 - [COEA1_HUMAN]	40.42	54	0.0129091	1.1668	1.09094	0.934986	0.251738	0.151889	23.0753	16.245	48	0.987899	1.15555	0.938639	0.810783	0.94674	0.932322	1.15364	1.20655	0.766164	1.35517	1.16698	1.67084	0.843458	0.901505	0.895398	0.886648	0.832343	0.847962	0.748207	0.762905	0.867878	1.23019	0.922339	1.16923	1.00206	1.24231	0.823539	0.960929	1.01027	0.724464	1.08625	1.00343	0.817531	0.982573	1.10189	1.11269	0.990008
O75531	Barrier-to-autointegration factor OS=Homo sapiens GN=BANF1 PE=1 SV=1 - [BAF_HUMAN]	34.83	2	0.0136414	1.34031	1.43897	1.07361	0.228871	0.223205	15.9052	20.7901	16				1.72918		1.40343	1.17158					1.4517				1.03562		0.747392	1.44483					1.13067				0.972062		0.931623	0.995342					1.09019
P69905	Hemoglobin subunit alpha OS=Homo sapiens GN=HBA1 PE=1 SV=2 - [HBA_HUMAN]	94.37	11	0.0141006	1.36338	1.22503	0.898526	0.571603	0.301582	46.6602	33.5641	48	0.71667	0.918294	1.73804	2.33918	1.24068	1.27282	0.795308	0.829519	1.61726	0.647694	1.96223	0.622725	0.774107	0.571508	0.528565	1.13745	1.08503	0.6046	1.03904	1.528	1.48075	1.0463	0.731368	0.783576	1.40411	0.622559	0.639564	0.735843	0.562681	0.75834	0.610982	0.813416	1.01012	0.770916	0.987995	1.06154	0.659667
P13611-2	Isoform V1 of Versican core protein OS=Homo sapiens GN=VCAN - [CSPG2_HUMAN]	10.54	11	0.0142254	1.54487	1.39996	0.906197	0.667274	0.327681	47.6639	36.16	28			1.12885	0.566974	0.665712	1.29725		2.23117		1.80038		2.10936			1.0621	0.701104	0.468453	0.896118		0.567778		1.58835		1.09816			0.942415	1.10097	0.87709	0.934914		1.37716		0.424792		1.09437
Q15847	Adipose most abundant gene transcript 2 protein OS=Homo sapiens GN=APM2 PE=1 SV=1 - [APM2_HUMAN]	78.95	4	0.0152819	1.79043	1.34723	0.752463	0.90024	0.33898	66.8215	45.0494	28			0.30133	1.07353	0.668326	2.51234	0.637246		1.81868			2.41916			0.790847	0.534465	0.515857	0.770401	0.705039		0.867884			0.370579			0.977031	0.407473	0.696499	0.743304	0.7803		0.914277			2.06127
P00505	Aspartate aminotransferase, mitochondrial OS=Homo sapiens GN=GOT2 PE=1 SV=3 - [AATM_HUMAN]	11.4	4	0.0197319	0.867842	1.01289	1.16714	0.156588	0.178465	15.4595	15.2909	40	0.968683		0.918276	0.907294	0.953197	1.02361	0.905466	1.31392	0.851923	1.27148	1.01504		1.01116		1.4387	1.23386	1.28779	1.15697	0.921135	1.50349	1.07542	1.15895	1.07835		0.966963		1.21802	1.14165	1.0878	1.02797	1.04416	1.14138	0.975573	1.72332	1.22085		1.22163
P50238	Cysteine-rich protein 1 OS=Homo sapiens GN=CRIP1 PE=1 SV=3 - [CRIP1_HUMAN]	38.96	3	0.0199027	1.82459	1.44406	0.791448	1.39425	0.504836	96.5504	63.7863	48	0.412283	4.9697	0.309006	0.939262	0.793565	2.52169	0.80752	0.330226	1.59914	0.536327	2.92699	1.18308	0.79624	1.26839	0.743826	0.591307	0.302606	0.562865	1.33903	0.208458	0.85809	0.25472	0.194572	0.765593	2.77596	0.83373	0.945724	0.799231	0.612249	0.580667	0.77536	0.759769	0.83176	0.702785	1.2066	1.57871	0.736747
E7ENM0	Elastin OS=Homo sapiens GN=ELN PE=4 SV=1 - [E7ENM0_HUMAN]	28.33	9	0.020299	1.56468	1.25855	0.804346	0.875971	0.425507	69.6018	52.901	48	0.913982	2.65394	0.64736	0.72487	0.752248	1.31125	0.586355	0.736216	0.687535	0.82903	3.10994	2.14983	0.633062	0.884756	0.823485	0.649152	0.487255	0.350752	0.713501	0.538121	0.724227	1.00836	0.37259	0.614299	1.66756	1.68475	0.648663	0.758519	0.455768	0.688684	0.703708	0.62915	0.677773	0.550404	0.833288	1.8994	0.64174
O60237-4	Isoform 4 of Protein phosphatase 1 regulatory subunit 12B OS=Homo sapiens GN=PPP1R12B - [MYPT2_HUMAN]	9.62	2	0.0223451	2.26544	1.74006	0.768091	0.825813	0.21381	47.4588	27.8366	8						2.324		1.15612										0.377948		0.846126										0.781708		0.992458
P55083	Microfibril-associated glycoprotein 4 OS=Homo sapiens GN=MFAP4 PE=1 SV=2 - [MFAP4_HUMAN]	34.12	10	0.0248634	1.25595	1.20816	0.961947	0.412443	0.282526	34.1381	29.3702	48	1.71663	1.35929	1.28874	1.49894	0.817378	0.871525	1.15539	1.0802	0.903507	0.954123	2.11936	0.732826	0.589565	1.20776	1.01417	1.54914	0.869278	0.582823	1.03884	0.751025	1.05846	0.831116	0.702015	1.07576	0.655024	1.52388	0.877178	1.54973	1.35378	1.11521	1.05579	1.14695	0.675766	0.722522	0.647415	1.02019	0.682826
Q13561	Dynactin subunit 2 OS=Homo sapiens GN=DCTN2 PE=1 SV=4 - [DCTN2_HUMAN]	16.21	5	0.0265889	0.843996	0.948755	1.12412	0.118374	0.19996	12.4767	17.788	32			1.09199		0.969883	0.925476	1.07791		0.756584	0.967072	0.805718	0.995412			1.33674		0.934519	1.14947	0.98062		1.36852	0.992592	1.12273	1.11532			0.828863		1.20848	0.964465	1.10961		1.22923	0.987978	1.28189	0.841526
P07602	Proactivator polypeptide OS=Homo sapiens GN=PSAP PE=1 SV=2 - [SAP_HUMAN]	11.07	7	0.0275375	1.38325	1.30508	0.943484	0.822097	0.293438	62.9922	31.1015	48	0.782815	3.6532	1.01514	0.754014	0.81152	1.42304	0.962997	1.22465	0.526386	1.25804	1.44235	1.80678	0.881098	1.22329	1.18068	0.90266	0.561284	0.881035	0.862167	0.528584	0.905992	0.81187	0.440951	1.018	0.919404	1.14736	1.43483	1.09405	1.249	0.834216	1.00222	0.910203	0.666899	0.730292	0.753909	1.65986	1.04945
P12109	Collagen alpha-1(VI) chain OS=Homo sapiens GN=COL6A1 PE=1 SV=3 - [CO6A1_HUMAN]	43.48	33	0.027785	0.880943	0.910321	1.03335	0.114362	0.174819	12.5629	16.9177	48	1.11627	0.801614	0.880851	0.866245	0.81766	0.956326	0.869737	0.885483	0.748342	0.919471	0.934893	1.12696	1.08909	0.940145	0.959667	0.963487	1.37508	0.962737	1.12249	1.09529	0.994576	1.27826	1.57356	0.888317	0.882882	0.860971	1.03729	0.747658	0.840062	1.01478	0.841498	0.922013	1.01946	0.890446	0.92052	1.12125	1.00573
P31949	Protein S100-A11 OS=Homo sapiens GN=S100A11 PE=1 SV=2 - [S10AB_HUMAN]	49.52	5	0.0305973	1.21168	1.19017	0.982244	0.366699	0.226855	30.8107	23.0955	44	1.26273		0.81625	1.29486	1.19546	0.874164	1.1227	1.06675	2.16506	1.344	0.941407	1.00848	1.13169		0.826193	1.56808	0.842927	1.09408	1.20058	0.858587	0.887645	0.863889	0.880191	1.16954	0.60355		0.827072	1.19017	1.26045	1.18568	1.22519	0.929652	1.06729	1.07836	0.849512	1.21443	0.906827
P62906	60S ribosomal protein L10a OS=Homo sapiens GN=RPL10A PE=1 SV=2 - [RL10A_HUMAN]	13.36	4	0.0308179	1.26477	1.19623	0.945805	0.166214	0.0937319	13.8949	9.91028	8					1.07869	1.31376											0.920579	0.967425											0.866952	1.01678
P53708	Integrin alpha-8 OS=Homo sapiens GN=ITGA8 PE=1 SV=3 - [ITA8_HUMAN]	14.02	12	0.0323863	1.18476	1.14481	0.966285	0.216283	0.20526	18.8924	21.2422	36	1.12328		1.3559	1.02127	0.992639	0.96336	1.00137	1.24561		1.0008		1.5991	1.03946		1.15666	1.40892	0.859324	0.990705	0.862405	0.648255		1.08965		1.01238	0.593165		1.00643	1.44882	1.10555	0.85192	1.0757	0.879666		0.874823		1.13035	0.970604
P13489	Ribonuclease inhibitor OS=Homo sapiens GN=RNH1 PE=1 SV=2 - [RINI_HUMAN]	29.28	8	0.0358691	0.844729	0.924236	1.09412	0.165394	0.226784	17.8952	20.7276	40	0.934788		1.20762	0.964255	1.0647	0.887062	0.964677		0.764579	1.05153	0.684632	0.718513	1.03518		1.04298	0.964365	1.02443	1.08912	0.862697		1.381	1.09044	0.974284	1.18752	0.536974		1.31954	1.02201	0.957533	0.945715	1.01335		1.45931	1.39472	1.02486	0.773621	1.21869
Q08397	Lysyl oxidase homolog 1 OS=Homo sapiens GN=LOXL1 PE=2 SV=2 - [LOXL1_HUMAN]	24.91	10	0.0360025	1.23174	1.18179	0.959451	0.381506	0.240055	32.2819	25.02	40	1.52749		1.28344	0.998252	0.889914	0.693494	0.933643		1.27115	1.01159	2.03279	1.17618	0.719247		0.854093	0.722664	1.02163	0.953042	0.907894		1.09029	1.35707	0.604074	0.891892	1.57083		0.785906	0.680128	1.0831	0.888162	1.45989		1.07353	0.772796	0.89327	1.22927	0.637689
P06753	Tropomyosin alpha-3 chain OS=Homo sapiens GN=TPM3 PE=1 SV=1 - [TPM3_HUMAN]	41.2	3	0.036857	1.47128	1.5174	1.03135	0.835775	0.27044	55.0792	26.222	24			0.942669	1.30352	1.21885	0.931371		1.55271	3.1553						0.802939	1.23056	0.984821	1.09135		1.09782	0.506631						0.94471	0.955365	0.918087	1.2834		1.09255	1.25948
P34932	Heat shock 70 kDa protein 4 OS=Homo sapiens GN=HSPA4 PE=1 SV=4 - [HSP74_HUMAN]	9.17	5	0.0370232	0.818462	0.855157	1.04483	0.0669561	0.18142	7.82968	17.3635	20				0.868771		0.889525				0.781636	0.941529	0.794325				0.979579		1.00098				1.46703	1.08452	1.15594				0.896017		0.930607				0.942369	1.17721	0.751886
Q14195-2	Isoform LCRMP-4 of Dihydropyrimidinase-related protein 3 OS=Homo sapiens GN=DPYSL3 - [DPYL3_HUMAN]	43.42	19	0.0374038	1.52993	1.45167	0.948851	1.08223	0.315535	74.5509	33.2544	35		3.91922		0.477445	1.17856	1.06821	0.585373	1.15278	2.4683	1.09789		1.11727		0.283118		0.463729	1.09878	0.957905	0.92844	1.19998	0.730322	0.760523		1.06798		1.59231		0.642944	1.40828	1.01388	0.556658	0.96567	1.04853	0.914981		1.13083
Q9BVC6	Transmembrane protein 109 OS=Homo sapiens GN=TMEM109 PE=1 SV=1 - [TM109_HUMAN]	9.05	2	0.037619	0.865976	0.895126	1.03366	0.248778	0.173438	27.7925	16.779	48	1.16919	0.68668	0.718162	0.675892	0.873444	0.933577	1.36213	1.0382	0.525062	1.03617	0.657489	1.06552	1.06993	0.683849	1.06416	0.758147	1.09433	1.2399	0.888007	0.918355	0.907992	1.15097	1.16096	1.13381	0.975427	0.930211	0.937164	0.969965	1.08341	0.959748	1.42761	0.964909	1.00877	0.88339	0.945193	1.03151	1.2753
P39019	40S ribosomal protein S19 OS=Homo sapiens GN=RPS19 PE=1 SV=2 - [RS19_HUMAN]	11.03	2	0.0393021	1.24828	1.23069	0.985912	0.160627	0.255091	13.0518	25.8737	24	1.25314			1.36331	0.947239	1.27362			1.16145			1.38539	0.917233			1.12929	0.732055	0.564163			1.34414			0.856416	1.66601			0.98979	1.20154	1.02381			0.851989			1.06093	0.849342
Q99536	Synaptic vesicle membrane protein VAT-1 homolog OS=Homo sapiens GN=VAT1 PE=1 SV=2 - [VAT1_HUMAN]	32.57	7	0.0418873	1.18941	1.09724	0.922502	0.280803	0.16997	25.5919	18.4249	32	1.02049				0.917163	1.03014	0.788951	0.822513		1.20445	1.43643	1.55775	0.857661				1.25673	0.821003	0.673551	0.995982		0.826939	1.01765	0.921835	0.481043				0.915269	0.926871	0.804926	0.851511		1.05649	0.913097	0.793979	1.11018
P35268	60S ribosomal protein L22 OS=Homo sapiens GN=RPL22 PE=1 SV=2 - [RL22_HUMAN]	28.91	2	0.0419993	0.629687	0.691835	1.0987	0.302509	0.163105	43.7255	14.8453	8					0.905741	0.477929											1.25017	1.32782											0.983126	0.964961
Q6UXI9	Nephronectin OS=Homo sapiens GN=NPNT PE=2 SV=3 - [NPNT_HUMAN]	21.06	10	0.044048	1.31714	1.26131	0.957608	0.531431	0.315046	42.1334	32.8993	36			1.00276	0.547148	0.780657	1.03359	1.06887	1.18237		1.78845	2.15106	1.79684			1.37537	0.648195	1.14246	1.13155	0.67043	0.875717		1.43327	0.451659	1.33352			0.829583	0.978196	0.741804	0.619041	0.958199	1.31285		0.816578	0.810046	1.31518
P37802	Transgelin-2 OS=Homo sapiens GN=TAGLN2 PE=1 SV=3 - [TAGL2_HUMAN]	75.88	14	0.0478039	1.17048	1.17473	1.00363	0.359312	0.207778	30.5868	20.7025	48	0.948929	1.8645	0.928951	0.774589	0.965344	1.44147	0.944573	1.5466	1.44954	1.45432	1.04645	0.731487	0.969707	0.902506	1.09226	0.918733	0.879617	0.81564	0.996631	1.21632	0.903767	1.04766	0.99033	1.49899	1.03544	1.23632	1.01143	1.02163	1.1409	0.942439	1.14711	1.27604	0.773299	1.14583	0.879763	0.740668	1.00458
Q6IBS0	Twinfilin-2 OS=Homo sapiens GN=TWF2 PE=1 SV=2 - [TWF2_HUMAN]	10.89	2	0.0481886	0.693777	0.780462	1.12495	0.23812	0.227505	30.5101	20.2236	12					1.0256	0.76575			0.550039								1.13757	1.15515			1.3511								0.942984	0.987712			1.54379
P55072	Transitional endoplasmic reticulum ATPase OS=Homo sapiens GN=VCP PE=1 SV=4 - [TERA_HUMAN]	28.29	16	0.0486952	1.10366	1.09583	0.992912	0.0985938	0.148593	8.99716	14.9654	40	0.981473		1.12431	1.27141	1.19028	1.02698	1.03787	1.12332	0.947825	1.15079		1.10408	0.957289		1.15472	1.27907	1.03299	1.02973	1.05118	1.02483	1.05165	0.585502		1.01045	0.63671		0.991807	1.15673	0.942277	1.09617	1.06696	0.931695	0.797202	1.15421		0.811791	1.02592
P14543	Nidogen-1 OS=Homo sapiens GN=NID1 PE=1 SV=3 - [NID1_HUMAN]	20.29	19	0.0494175	0.868575	0.943545	1.08631	0.207819	0.21358	22.0253	19.661	48	0.837966	1.04297	0.761472	1.08059	0.93102	0.885113	0.997339	0.77193	1.11672	0.800453	0.66527	1.4317	1.17592	1.42451	1.19761	0.704818	1.15344	1.05313	1.15107	0.854866	0.915327	0.882987	1.19263	0.801433	1.04691	0.84216	1.00388	0.846525	1.07577	1.42337	0.942885	0.936384	1.20447	1.00192	1.04415	1.70239	1.10739
P55786	Puromycin-sensitive aminopeptidase OS=Homo sapiens GN=NPEPPS PE=1 SV=2 - [PSA_HUMAN]	15.56	12	0.0494416	0.873242	0.93556	1.07136	0.13376	0.183597	14.2973	17.1368	36	0.909389				1.12976	0.945407	1.01411	1.0444	0.771651	0.903366	0.701962	1	1.17791				1.07459	1.09907	1.147	1.37992	0.954074	0.517831	1.38326	0.98615	0.801392				1.09713	1.02475	1.07125	1.04055	1.1901	1.17728	1.07523	1.21443	0.938903
Q6NZI2	Polymerase I and transcript release factor OS=Homo sapiens GN=PTRF PE=1 SV=1 - [PTRF_HUMAN]	38.46	15	0.051623	0.909825	0.905071	0.994776	0.107187	0.142222	11.8429	14.2969	48	0.795877	0.876264	0.902305	0.906494	0.977148	0.979232	1.01208	0.686245	0.764707	0.941282	1.02851	0.990717	0.85261	1.12285	1.23338	0.916419	0.862517	1.03789	1.1388	0.814644	1.10826	0.69974	0.913452	1.0181	1.12365	0.936258	1.17722	1.03292	1.04814	1.13069	1.02903	0.744376	1.03473	1.01549	0.99958	0.952779	0.989338
Q14624	Inter-alpha-trypsin inhibitor heavy chain H4 OS=Homo sapiens GN=ITIH4 PE=1 SV=4 - [ITIH4_HUMAN]	7.1	6	0.0522079	1.33413	1.24655	0.934357	0.58836	0.285083	47.1989	30.5111	32			2.19497		1.17885	1.35436	0.724323	0.946295	2.05796	0.692566	0.823109				0.564922		1.06953	0.625866	0.9764	1.69728	0.610073	1.21299	1.1555				0.696532		0.69883	0.794297	0.631795	0.762252	0.757115	0.770782	1.24629
P62701	40S ribosomal protein S4, X isoform OS=Homo sapiens GN=RPS4X PE=1 SV=2 - [RS4X_HUMAN]	10.27	3	0.0524438	1.1836	1.24357	1.05067	0.200667	0.19928	16.1363	18.967	24	1.45047				1.12376		0.919908	1.21262		1.41387		1.34081	1.00128				0.967095		1.10569	1.28906		0.753691		1.00932	1.49165				1.34564		0.867967	0.949821		1.29256		0.958211	0.845935
E9PCV6	Collagen alpha-3(VI) chain OS=Homo sapiens GN=COL6A3 PE=4 SV=1 - [E9PCV6_HUMAN]	42.12	19	0.0528082	1.5081	1.26093	0.836106	0.539749	0.273016	42.8057	32.6533	16				0.823387		1.20691	0.978115				2.0353					0.505454		0.698186	1.13984				0.732688					0.381409		1.02327	0.921044				0.977693
P07951	Tropomyosin beta chain OS=Homo sapiens GN=TPM2 PE=1 SV=1 - [TPM2_HUMAN]	53.87	3	0.0556125	2.78987	2.19516	0.786832	1.43169	0.47571	65.2204	60.4588	8		1.1828							3.20752					0.923235							0.508044					1.55688							1.00295
Q96AC1	Fermitin family homolog 2 OS=Homo sapiens GN=FERMT2 PE=1 SV=1 - [FERM2_HUMAN]	29.56	14	0.0563914	1.20383	1.25916	1.04596	0.44236	0.277223	35.1313	26.5041	47	1.10951	2.55679	1.03744	1.51072	1.18812	1.11987	0.915048	0.979374	1.37868	1.20155	1.13667	0.976159	1.33703	1.4296	1.15736	1.44784	1.08535	0.943392	0.959112	0.792282	1.00748	0.597861	1.15235	1.10124	0.33499	1.74055	1.12921	1.34838	1.13066	1.09099	0.9992	1.00594	1.00441	1.00418	1.08461	1.19468	0.644858
Q32P51	Heterogeneous nuclear ribonucleoprotein A1-like 2 OS=Homo sapiens GN=HNRNPA1L2 PE=2 SV=2 - [RA1L2_HUMAN]	9.69	2	0.0589503	1.16002	1.19298	1.02841	0.0548306	0.126595	4.5961	12.3097	12	1.24964				1.18912	1.14019							1.13175				1.03065	0.942174							0.758146				1.12675	0.997279							1.07555
P04792	Heat shock protein beta-1 OS=Homo sapiens GN=HSPB1 PE=1 SV=2 - [HSPB1_HUMAN]	55.12	14	0.0594612	0.897033	0.929859	1.03659	0.138056	0.173468	14.847	16.7344	48	1.00653	0.925806	0.968765	1.03275	1.07166	0.660973	0.97148	1.0113	1.00204	1.03162	0.710588	0.7648	1.0479	1.09582	1.1114	0.864801	0.956741	1.48872	1.03286	0.950905	1.06351	0.903727	0.93648	1.16662	1.14565	1.03984	1.14731	1.07576	0.88587	0.964065	1.08798	0.979918	1.18179	1.16611	1.05142	0.872194	0.983496
P08133	Annexin A6 OS=Homo sapiens GN=ANXA6 PE=1 SV=3 - [ANXA6_HUMAN]	61.52	40	0.0601717	0.916989	0.933355	1.01785	0.119184	0.135191	12.7694	13.282	48	0.905742	0.773437	0.832987	1.13134	0.99701	1.00281	1.07591	0.874306	0.930328	0.82735	0.789321	1.05972	1.06006	0.953048	0.917679	1.12891	1.14447	1.14409	1.01202	1.01184	0.937514	0.842076	1.26432	1.13684	0.92019	0.919968	0.95042	1.0105	1.11713	1.04244	1.0224	0.922013	0.907416	0.986183	1.1175	0.806635	1.02264
P12277	Creatine kinase B-type OS=Homo sapiens GN=CKB PE=1 SV=1 - [KCRB_HUMAN]	39.37	12	0.0610667	0.774757	0.863523	1.11457	0.258117	0.425776	29.8911	38.2008	48	0.612632	0.848963	0.829193	1.28475	1.10605	0.870218	0.955424	0.644434	1.24427	0.555353	0.912749	0.498246	1.26067	0.946042	0.992165	0.923105	1.8438	1.44172	1.30644	1.86528	0.942207	0.548188	1.72625	0.667285	0.58753	0.734603	0.975496	0.739822	0.772708	1.42243	0.665233	0.813095	0.865175	1.11427	1.22657	0.642908	0.918518
P67936	Tropomyosin alpha-4 chain OS=Homo sapiens GN=TPM4 PE=1 SV=3 - [TPM4_HUMAN]	55.24	3	0.0612355	1.81303	1.6902	0.932251	1.32172	0.588169	78.1994	63.0913	24				0.513383		1.05841	0.665802		3.1553	1.18687		3.56142				0.512342		0.80255	0.462192		0.506631	2.89112		0.788928				0.868255		1.07834	0.717554		1.25948	0.714294		1.46766
P11047	Laminin subunit gamma-1 OS=Homo sapiens GN=LAMC1 PE=1 SV=3 - [LAMC1_HUMAN]	33.25	45	0.0653282	0.88495	0.95154	1.07525	0.168443	0.204596	17.7022	19.0279	48	1.02804	0.697547	0.796029	1.04744	0.861874	0.926214	0.944755	0.941197	0.807999	1.0411	0.961466	1.36482	1.0468	0.925395	1.09168	0.956815	0.967993	0.990358	1.13816	1.0107	1.10729	0.967688	1.00377	0.935537	1.05311	1.10083	0.961369	0.856241	0.920761	1.25545	0.931985	1.21123	1.20228	1.0743	1.04188	1.38889	1.13835
P02545	Prelamin-A/C OS=Homo sapiens GN=LMNA PE=1 SV=1 - [LMNA_HUMAN]	59.79	37	0.067236	1.22931	1.21362	0.987236	0.550201	0.278211	45.3356	28.1808	48	0.873318	2.53755	0.761788	0.796762	0.880251	1.27903	0.930109	1.00527	0.824098	1.17286	1.51364	1.98873	0.787803	0.878592	0.933753	0.700795	0.760408	0.881621	0.836749	0.890336	1.18064	1.13486	0.756802	0.857015	2.09035	1.27228	0.959749	0.759878	1.01003	1.01886	0.965548	1.02333	1.16126	1.00713	0.857212	1.78182	1.01026
P21796	Voltage-dependent anion-selective channel protein 1 OS=Homo sapiens GN=VDAC1 PE=1 SV=2 - [VDAC1_HUMAN]	34.63	5	0.0696197	0.785329	0.889962	1.13324	0.231628	0.247659	26.0267	21.8542	20	1.22382		0.903377		0.834068	0.574877						0.91367	0.920225		1.30694		1.00931	1.33252						0.929251	1.31343		1.05774		1.30905	0.967581						0.827129	0.966996
P55268	Laminin subunit beta-2 OS=Homo sapiens GN=LAMB2 PE=1 SV=2 - [LAMB2_HUMAN]	37.71	53	0.0709813	0.914518	0.924329	1.01073	0.128667	0.143672	13.9201	14.2146	48	1.13712	0.703206	0.741623	0.871329	0.907431	0.829924	0.96362	0.897192	1.0291	1.04637	0.92079	1.04426	1.0308	0.957292	1.01046	0.851774	0.942411	1.059	1.20856	0.969075	0.974064	0.955971	0.732012	1.11858	1.03484	1.11995	0.898867	0.777641	0.886569	1.22936	0.954305	1.09918	1.35496	1.01883	1.01462	1.08297	1.1555
P24752	Acetyl-CoA acetyltransferase, mitochondrial OS=Homo sapiens GN=ACAT1 PE=1 SV=1 - [THIL_HUMAN]	17.8	5	0.0715975	0.785298	0.849776	1.08211	0.164323	0.382153	19.3373	35.3157	40	0.712767		0.547057	0.933555	0.830896	0.977288	1.15517	0.812056	0.907345	0.873802		0.747821	0.887475		1.15629	0.823157	0.926724	1.03192	1.05447	1.03519	1.00801	1.07326		1.33528	2.92839		0.834646	0.835172	0.967179	1.0024	1.03075	0.952242	1.06879	1.06786		0.901552	0.972731
P01116-2	Isoform 2B of GTPase KRas OS=Homo sapiens GN=KRAS - [RASK_HUMAN]	31.91	4	0.0721033	0.821857	0.829289	1.00904	0.140137	0.132554	16.8984	13.1366	12						0.856178		0.954033				0.677656						1.21995		1.0034				1.1215						0.997733		0.971711				0.820341
Q9UH99	SUN domain-containing protein 2 OS=Homo sapiens GN=SUN2 PE=1 SV=3 - [SUN2_HUMAN]	12.55	5	0.0735389	0.751318	0.826458	1.10001	0.298133	0.272984	36.0735	24.8165	20	1.27534			0.683409				0.985778		0.592453		0.595307	1.19371			1.16452				1.21695		0.696301		1.2541	0.638207			1.14665				1.11405		1.29162		0.816394	1.04382
P15311	Ezrin OS=Homo sapiens GN=EZR PE=1 SV=4 - [EZRI_HUMAN]	21.16	6	0.0748462	0.761595	0.806989	1.0596	0.271976	0.254788	33.7026	24.0456	20	1.08942				1.11699	0.567429					0.616994	0.644112	1.00053				1.0053	1.12655					1.3396	1.71902	0.678846				0.882766	0.91699					1.2076	0.658421	1.01886
P17661	Desmin OS=Homo sapiens GN=DES PE=1 SV=3 - [DESM_HUMAN]	72.34	28	0.0758161	0.724937	0.778562	1.07397	0.184845	0.549638	23.7419	51.178	48	0.608203	0.593165	0.66403	0.596495	0.797964	0.96093	0.738824	0.842488	0.83392	0.627808	0.859234	1.21968	1.02868	0.652287	1.01358	0.416103	2.65124	1.08726	0.884267	2.00989	1.01269	0.675482	2.0646	0.560607	0.957132	0.500039	1.16246	0.512512	0.824511	1.18257	0.696029	0.926218	0.927234	0.899851	0.797696	1.48639	0.802733
Q08380	Galectin-3-binding protein OS=Homo sapiens GN=LGALS3BP PE=1 SV=1 - [LG3BP_HUMAN]	20	9	0.0767211	1.15305	1.13795	0.986911	0.259324	0.247328	22.7887	25.0608	48	1.2502	0.963605	1.55344	1.39999	1.0967	0.848861	1.28053	1.37888	1.31364	0.981023	0.801357	0.787224	0.856762	1.02832	0.812749	1.63946	0.585542	1.04562	1.23509	0.857963	0.955474	0.534946	0.937564	1.34191	0.672733	1.07201	0.82283	1.47798	1.10056	0.965132	1.11351	1.23045	0.861396	1.00124	0.945735	1.05976	0.595171
P05413	Fatty acid-binding protein, heart OS=Homo sapiens GN=FABP3 PE=1 SV=4 - [FABPH_HUMAN]	49.62	7	0.0788129	1.33139	1.2492	0.938266	0.887534	0.260863	71.0481	27.8027	43	0.602231	3.57959		0.75909	0.90131	2.0568	0.833282	0.94324	0.584638	1.14817	1.54212	0.790742	0.909724	1.29536		0.571021	0.887839	0.684046	0.782904	1.05033	1.31274	0.808463	0.62529	0.566556	1.32604	0.64526		0.638577	0.910961	1.00198	0.850637	1.06438	1.55647	1.08598	1.07416	0.811611	1.2779
P01593	Ig kappa chain V-I region AG OS=Homo sapiens PE=1 SV=1 - [KV101_HUMAN]	37.96	2	0.0814727	1.955	1.97334	1.00938	1.32935	0.170495	67.3655	16.891	8						1.03335			2.91333									1.32306			0.881008									1.0171			0.850602
P00738	Haptoglobin OS=Homo sapiens GN=HP PE=1 SV=1 - [HPT_HUMAN]	38.92	11	0.083572	1.41771	1.36054	0.959674	0.883261	0.454196	64.9199	47.3281	36	0.717875		1.70786	0.953886	0.949062	2.34997		0.820233	3.171	1.07682		0.498154	0.499924		0.275109	0.741533	0.997158	0.333932		1.04891	1.41728	1.48996		0.483077	2.16481		0.639999	1.4958	0.785874	0.970073		0.771475	1.08822	0.78154		1.74339	0.904843
Q7Z5L7	Podocan OS=Homo sapiens GN=PODN PE=1 SV=2 - [PODN_HUMAN]	10.44	5	0.0850063	0.887945	0.972895	1.09567	0.142449	0.176087	14.6418	16.0711	32	1.16713				1.02105	0.853252	1.10684	0.93999	0.733585	0.905598	1.05572		1.07893				1.43462	1.16746	0.926956	1.34168	0.922226	1.07901	1.27164		1.28038				1.1117	0.843244	1.11183	1.09768	0.704339	1.12501	1.12102		1.15462
P35580	Myosin-10 OS=Homo sapiens GN=MYH10 PE=1 SV=3 - [MYH10_HUMAN]	61.03	101	0.0854211	1.08574	1.05112	0.968109	0.151676	0.138366	14.43	14.2924	48	0.92032	0.873007	1.15211	0.944717	0.965346	1.13232	1.16664	1.25592	0.885265	1.12882	0.89932	1.28962	0.874202	1.00048	1.0316	0.974457	0.748832	0.930004	0.883282	0.693228	1.07505	1.10034	0.746547	1.17796	0.992475	1.10208	1.01495	1.16453	1.11152	0.893287	1.13036	1.00728	0.999962	1.04719	0.996951	0.980196	0.7979
Q13683-3	Isoform Alpha-7X1B of Integrin alpha-7 OS=Homo sapiens GN=ITGA7 - [ITA7_HUMAN]	12.62	10	0.0859033	0.777522	0.879012	1.13053	0.276387	0.302458	31.4429	26.7536	24			1.13289		1.21161	0.513697	0.983957	0.7839			0.64802				1.14168		0.997991	1.20076	1.48935	0.937026			1.06155				0.818243		1.10247	1.06178	0.946125	1			1.10446
P67775	Serine/threonine-protein phosphatase 2A catalytic subunit alpha isoform OS=Homo sapiens GN=PPP2CA PE=1 SV=1 - [PP2AA_HUMAN]	15.86	3	0.0890147	0.830137	0.981437	1.18226	0.2976	0.274252	30.3229	23.1973	32			1.34126	1.13118	1.17389	0.508526	1.07194	0.990772		1.08621		0.547706			0.683214	1.11186	1.31573	1.53514	1.23887	1.47843		1.10956		1.28106			0.903787	0.896428	0.790006	1.02708	1.04527	1.58343		1.34519		0.654794
P02654	Apolipoprotein C-I OS=Homo sapiens GN=APOC1 PE=1 SV=1 - [APOC1_HUMAN]	21.69	2	0.0894394	1.17951	1.14522	0.970933	0.273254	0.233335	23.8604	24.032	32	1.18959			0.848812	1.46589	1.04689	0.881259	1.07959		1.02336	1.62639		1.00632			0.852889	1.0527	0.599872	0.672106	1.26611		1.73592	0.697624		0.958009			1.056	0.754555	0.994725	1.00674	0.820222		0.772384	0.908706		1.09998
P07951-2	Isoform 2 of Tropomyosin beta chain OS=Homo sapiens GN=TPM2 - [TPM2_HUMAN]	72.54	8	0.0905485	1.09509	1.0084	0.920836	0.197665	0.134407	19.6018	14.5962	48	0.887585	1.30545	0.708552	0.775287	1.15506	1.26305	1.04542	0.877478	1.04114	0.814336	1.02175	1.2057	1.05218	1.08085	0.914802	0.595992	0.986181	1.1002	0.969264	0.93343	0.988354	0.8643	0.944006	0.984523	0.677806	0.894396	0.859797	0.691581	1.02802	0.96795	0.983102	0.757488	0.893982	0.948262	1.05228	0.963973	0.843939
Q13885	Tubulin beta-2A chain OS=Homo sapiens GN=TUBB2A PE=1 SV=1 - [TBB2A_HUMAN]	62.47	5	0.0909555	0.790802	0.845202	1.06879	0.227578	0.279144	26.9259	26.1177	24			1.03327			0.864187	0.871425		1.11276		0.707764	0.481799			1.28826			1.1088	0.88011		0.833151		1.24738	1.69695			1.0435			1.00478	0.958307		1.07695		1.36916	0.875303
P62424	60S ribosomal protein L7a OS=Homo sapiens GN=RPL7A PE=1 SV=2 - [RL7A_HUMAN]	21.43	5	0.0918546	1.20529	1.07658	0.893208	0.33712	0.125633	31.3141	14.0654	19		0.985478			0.870052	1.67052		0.869351		0.987478				1.18281			0.753414	0.730092		0.925634		1.08347				0.867148			0.900784	0.784854		0.889904		0.873153
P51888	Prolargin OS=Homo sapiens GN=PRELP PE=1 SV=1 - [PRELP_HUMAN]	50.52	18	0.0926039	0.92013	0.941334	1.02304	0.104817	0.152703	11.1349	14.9264	48	0.982579	0.9133	0.929553	0.795993	0.866163	1.03036	0.800538	0.88038	0.902193	0.973762	1.10328	1.1179	0.817428	1.08438	0.967418	1.02616	1.3808	1.03046	1.02316	1.34262	0.951209	1.1429	1.15797	0.844229	0.898503	1.07122	1.18296	0.926726	0.914214	1.13833	0.770191	0.913813	0.973751	0.975658	0.853557	1.19243	1.04047
Q14112	Nidogen-2 OS=Homo sapiens GN=NID2 PE=1 SV=3 - [NID2_HUMAN]	6.4	6	0.0926908	0.856677	0.955619	1.1155	0.236126	0.222148	24.7092	19.9147	32	0.988688			1.33905		0.807498	0.738479	0.666818	1.24568		0.974998	0.88374	1.15251			1.20895		1.0212	1.23879	0.857685	1.04642		1.34289	1.15916	0.865984			1.02879		1.00733	0.843663	0.852778	1.09427		1.60425	1.0086	0.864848
P61088	Ubiquitin-conjugating enzyme E2 N OS=Homo sapiens GN=UBE2N PE=1 SV=1 - [UBE2N_HUMAN]	31.58	3	0.0957371	0.901826	0.92702	1.02794	0.130912	0.180597	14.1219	17.5689	44	0.984607		0.741958	0.954348	0.860345	1.12942	0.923236	0.964933	0.943214	1.12667	0.732692	0.835795	1.12892		1.19929	0.858622	0.958568	1.12367	1.0898	1.02557	1.06903	0.516744	0.998063	0.993684	0.951826		1.21594	1.04821	1.07257	1.14396	1.13366	0.989232	0.71182	1.31489	1.10187	1.03033	1.01544
P13797	Plastin-3 OS=Homo sapiens GN=PLS3 PE=1 SV=4 - [PLST_HUMAN]	40.63	18	0.0977112	1.16759	1.08808	0.931902	0.254466	0.283922	23.3867	30.4669	48	0.995567	0.965953	1.51499	1.47576	1.04744	1.10178	1.08397	1.27494	0.828218	1.13131	1.04734	0.589654	1.06901	1.08186	1.01191	1.36869	0.726639	0.856272	0.940375	0.665723	0.935844	0.525055	0.871951	1.17123	0.444127	0.758523	1.16361	1.75364	1.37133	0.886058	1.23319	0.862952	0.523576	1.11021	1.05124	0.589484	0.75346
P03973	Antileukoproteinase OS=Homo sapiens GN=SLPI PE=1 SV=2 - [SLPI_HUMAN]	31.82	6	0.0978438	1.40195	1.46399	1.04425	0.93418	0.574703	63.8106	55.0351	40	2.44901	2.92	0.515575	0.335034			1.66247	0.939817	0.619847	0.819825	1.96942	2.40889	0.856864	0.845425	1.17514	0.531013			0.660328	0.66342	0.883098	2.19764	0.393608	0.80546	2.52903	2.02876	0.820597	1.05606			1.16054	0.842777	0.958773	0.776323	0.517681	2.45091	1.05728
P19823	Inter-alpha-trypsin inhibitor heavy chain H2 OS=Homo sapiens GN=ITIH2 PE=1 SV=2 - [ITIH2_HUMAN]	10.15	6	0.0996115	1.15507	1.15642	1.00117	0.190625	0.167835	16.484	16.7639	20	1.13597			1.44823	1.20267	0.937597					1.05764		1.0954			1.2804	1.29791	1.0374					0.910587		0.680045			0.839235	0.867677	0.86856					1.1414		1.07597
P21810	Biglycan OS=Homo sapiens GN=BGN PE=1 SV=2 - [PGS1_HUMAN]	59.51	17	0.101247	0.937997	0.967904	1.03188	0.0913403	0.121206	9.43692	11.7461	48	1.11602	0.872854	0.941991	1.09803	0.939197	1.05764	0.956825	1.01896	0.881307	0.832131	0.899891	1	1.0468	0.989056	0.908969	1.18626	1.145	0.820352	1.14483	1.04506	0.932157	1.213	1.10774	0.976186	1.01895	0.899095	0.934625	0.995658	0.973878	1.04553	0.899369	1.01221	0.752995	1.03042	1.02226	1.1076	1.01544
Q9BWD1	Acetyl-CoA acetyltransferase, cytosolic OS=Homo sapiens GN=ACAT2 PE=1 SV=2 - [THIC_HUMAN]	9.32	2	0.10141	0.762911	0.83128	1.08962	0.385789	0.205677	46.409	18.8761	16					1.15395	0.470238	1.1755					0.52543					0.968792	1.29444	1.27025					1.21901					0.926445	0.89897	1.1066					0.664653
P69891	Hemoglobin subunit gamma-1 OS=Homo sapiens GN=HBG1 PE=1 SV=2 - [HBG1_HUMAN]	50.34	5	0.101522	1.62027	1.62961	1.00576	1.1585	0.811651	71.0904	80.6999	32	0.557379		3.09205	1.58974	0.748079	2.3578	0.559999		0.786738		3.34511		0.675462		0.738941	1.26028	1.38788	0.0747595	0.423697		0.980244		0.512556		1.81683		1.28272	0.714229	0.619799	0.633589	0.42155		1.37153		0.809994		0.650845
Q15942	Zyxin OS=Homo sapiens GN=ZYX PE=1 SV=1 - [ZYX_HUMAN]	19.58	8	0.102237	1.40271	1.33571	0.952231	0.98135	0.568334	73.4704	59.6845	48	1.74852	4.20753	0.704552	0.355927	0.694852	1.25327	0.798461	1.1756	1.06951	1.42477	1.34249	1.25301	1.04256	0.313795	0.847222	0.351676	0.608532	0.962786	0.669801	0.711642	1.07905	1.9513	0.304506	0.806752	3.31882	1.38326	0.973808	0.523685	0.620857	1.03596	1.11908	1.03879	1.0362	0.785393	0.615512	1.58999	1.17372
P67936-2	Isoform 2 of Tropomyosin alpha-4 chain OS=Homo sapiens GN=TPM4 - [TPM4_HUMAN]	63.03	6	0.103653	1.50641	1.26148	0.837409	1.086	0.452492	86.0897	54.0348	36			0.486285	0.398023	0.586498	1.12107		0.810989	0.930821	0.977349	2.30432	3.73794			0.686369	0.42482	0.408302	1.45747		0.444918	1.15108	1.02736	0.481821	0.904035			0.593872	0.531681	0.713416	0.687643		0.674936	1.29703	0.5775	0.815025	2.04831
P12814-2	Isoform 2 of Alpha-actinin-1 OS=Homo sapiens GN=ACTN1 - [ACTN1_HUMAN]	73.06	37	0.10748	1.23569	1.17806	0.953366	0.794989	0.151524	67.4828	15.8936	48	0.727623	3.66643	0.779349	1.16011	1.00138	1.16178	0.900357	0.904549	1.00081	0.83019	0.993343	1.01082	1.27622	0.631984	0.920403	0.954703	0.873706	0.87148	1.06894	0.893547	0.996034	1.0072	0.781338	0.988744	1.10284	1.02884	0.965016	0.896264	0.862081	0.996488	0.967295	1.04499	0.646772	1.18797	1.09625	0.749801	0.758305
P46821	Microtubule-associated protein 1B OS=Homo sapiens GN=MAP1B PE=1 SV=2 - [MAP1B_HUMAN]	9.89	18	0.108785	0.893403	0.97132	1.08721	0.190037	0.219205	19.5648	20.1621	48	0.973248	0.863294	0.828823	1.37108	0.941036	0.83718	1.20002	0.966875	0.759198	0.936327	0.780382	1.19838	0.918861	0.747212	1.12313	1.28295	1.10037	1.16148	0.982996	0.889982	1.10186	0.971788	1.09447	1.16268	0.563318	1.29996	0.991431	1.124	1.31665	0.98142	1.20759	1.07108	1.18525	0.996827	0.997188	1.09287	0.927165
P21397	Amine oxidase [flavin-containing] A OS=Homo sapiens GN=MAOA PE=1 SV=1 - [AOFA_HUMAN]	16.89	5	0.110104	0.719121	0.781256	1.0864	0.405598	0.278039	51.9161	25.5926	16	1.28513				0.698731	0.838976			0.302192				0.875181				0.907566	0.900109			1.30801				1.20034				0.737633	1.08691			1.66453				1.36492
Q16527	Cysteine and glycine-rich protein 2 OS=Homo sapiens GN=CSRP2 PE=1 SV=3 - [CSRP2_HUMAN]	47.67	7	0.110801	1.33671	1.29034	0.965316	0.775213	0.532751	60.078	55.1893	48	0.872704	3.27159	0.687992	0.567095	0.815188	1.68903	1.04345	0.861947	0.779143	1.17102	1.68167	2.0433	0.769572	0.736156	0.734122	0.513987	0.526168	0.624441	0.583841	0.818451	1.0994	1.10046	0.427447	0.677784	1.70835	1.27362	0.69597	0.570791	1.0946	0.927443	1.0562	0.922013	1.34685	0.783323	0.966111	2.20654	1.30463
E7EUU1	Latent-transforming growth factor beta-binding protein 4 OS=Homo sapiens GN=LTBP4 PE=4 SV=1 - [E7EUU1_HUMAN]	10.8	12	0.111768	0.630699	0.697715	1.10626	0.308127	0.510535	44.1624	46.1497	20				0.654286	0.47118	0.640661			0.493908			1.22854				0.868043	0.621774	1.27113			0.621253			1.16855				1.2654	0.896016	1.16798			0.796504			2.06756
P08253	72 kDa type IV collagenase OS=Homo sapiens GN=MMP2 PE=1 SV=2 - [MMP2_HUMAN]	2.27	2	0.112834	0.605866	0.742339	1.22525	0.00375754	0.349062	0.506176	28.489	8						0.744996						0.739682						1.59631						1.2632						1.1541						0.698461
O15061	Synemin OS=Homo sapiens GN=SYNM PE=1 SV=2 - [SYNEM_HUMAN]	12.08	15	0.113226	0.816682	0.905653	1.10894	0.208217	0.416983	22.9908	37.6019	48	0.810408	0.682173	1.27194	0.799705	0.846851	1.17274	0.918584	0.815399	0.746719	1.03111	0.614426	1.15779	1.0022	0.809771	1.22682	0.620911	1.128	1.12746	0.920332	0.922161	0.841288	1.05042	1.29185	0.857338	1.33643	0.858522	1.15995	0.670341	0.890104	1.38685	0.912309	1.06859	1.15323	1.16361	1.05349	1.25539	0.933852
P09104	Gamma-enolase OS=Homo sapiens GN=ENO2 PE=1 SV=3 - [ENOG_HUMAN]	41.71	6	0.113446	1.1884	1.28836	1.08412	0.445926	0.215511	34.6118	19.8789	28			1.31221	1.56067	1.37582	1.00453	1.23037		1.98369			0.551257			1.06687	1.42596	1.05794	1.24094	1.26944		0.961321			1.17012			0.944507	1.20058	0.895991	1.07875	0.998308		0.975988			0.800842
Q14767	Latent-transforming growth factor beta-binding protein 2 OS=Homo sapiens GN=LTBP2 PE=1 SV=3 - [LTBP2_HUMAN]	6.81	11	0.113798	1.16317	1.10365	0.948836	0.245584	0.300245	22.2519	31.6435	48	1.12678	1.36083	1.20455	0.65915	0.799376	1.20511	0.945977	1.26362	0.794498	1.39273	1.15557	1.33565	0.818373	1.2384	1.11816	0.522226	0.607496	0.832454	0.829043	0.517298	0.782058	1.32195	0.556218	1.11283	1.21654	1.39044	1.41674	1.00152	1.21657	1.22332	1.29515	1.12657	1.00238	0.670899	0.716427	1.21596	0.965472
P30626	Sorcin OS=Homo sapiens GN=SRI PE=1 SV=1 - [SORCN_HUMAN]	9.6	2	0.114018	1.4628	1.27421	0.871076	0.879388	0.25108	69.0143	28.8241	20	1.03361				0.789054	1.03878		0.686472			2.82313		0.966527				0.838731	1.42347		0.681457			0.511411		0.669808				0.94727	1.02566		0.667819			0.817321		1.28731
P06703	Protein S100-A6 OS=Homo sapiens GN=S100A6 PE=1 SV=1 - [S10A6_HUMAN]	40	5	0.115887	1.42664	1.42107	0.996096	1.15206	0.643989	81.0698	64.6513	48	0.632488	4.91755	0.723527	0.934898	1.17158	1.41276	0.986956	0.874503	1.45699	0.923547	1.83732	1.18068	0.650572	0.86908	0.795426	1.12511	0.360281	1.09567	1.06037	0.455012	0.972159	0.707404	0.533871	1.70908	3.45664	1.09981	0.906608	0.699031	0.61081	0.802089	0.768765	0.798966	0.723326	1.30047	1.23991	0.302837	0.837285
P51884	Lumican OS=Homo sapiens GN=LUM PE=1 SV=2 - [LUM_HUMAN]	43.2	14	0.11803	0.916038	0.939171	1.02525	0.103862	0.176506	11.0589	17.2159	48	0.957787	0.716346	1.08088	0.941161	0.833833	1.0949	0.916741	0.908825	1.00335	0.876032	0.940205	1	1.03485	0.954515	0.950652	1.16718	1.22976	0.968215	0.986055	1.39446	0.892393	1.16534	1.28079	0.937166	0.682776	1.00251	1.00756	0.830019	0.920893	1.03284	0.879018	0.897406	0.791364	1.02621	0.942433	1.07168	1.10138
Q5JR95	40S ribosomal protein S8 OS=Homo sapiens GN=RPS8 PE=4 SV=1 - [Q5JR95_HUMAN]	14.89	2	0.118411	1.30675	1.22086	0.93427	0.395058	0.265989	32.359	28.4702	16	1.79451				1.11093	0.890177	1.08781						1.05647				0.813958	0.793134	0.926509						0.625385				1.5494	1.21404	1.13204						0.927444
P08758	Annexin A5 OS=Homo sapiens GN=ANXA5 PE=1 SV=2 - [ANXA5_HUMAN]	76.25	21	0.119476	0.921164	0.948774	1.02997	0.113942	0.164026	12.0094	15.9252	48	0.829517	0.773769	1.09143	1.09414	1.04756	0.966288	1.01984	0.908341	1.01196	0.997705	0.848741	0.796007	1.06786	1.08939	1.1296	1.4083	0.958417	0.977755	1.22782	0.892347	0.91702	0.932335	1.07697	1.18665	0.734112	0.913625	0.906787	1.3358	1.19928	1.07496	1.01657	0.934331	1.08523	1.17417	1.15623	0.857061	0.929485
P17858	6-phosphofructokinase, liver type OS=Homo sapiens GN=PFKL PE=1 SV=6 - [K6PL_HUMAN]	8.46	3	0.119509	0.83668	0.943204	1.12732	0.162392	0.162183	17.2171	14.3866	12					1.07344	0.761252	0.99492										1.2128	1.11492	1.09808										1.29673	0.88843	1.07792
Q9UGI8	Testin OS=Homo sapiens GN=TES PE=1 SV=1 - [TES_HUMAN]	35.63	13	0.122896	1.25938	1.09407	0.86874	0.429268	0.318755	39.2358	36.6917	32			0.602076	0.838513	0.847667	1.68648	0.875229		1.35123	0.833619		1.71777			0.676483	0.246493	1.03192	0.83137	0.897595		1.02755	1.15519		0.509563			0.817568	0.243186	0.867667	1.04567	0.930628		1.3773	1.02737		1.62686
B4E1Z4	Complement factor B Ba fragment OS=Homo sapiens GN=CFB PE=2 SV=1 - [B4E1Z4_HUMAN]	10.58	10	0.126637	0.833288	0.850067	1.02014	0.114098	0.225039	13.4222	22.0597	20			0.802016		0.83635	1.00028	0.913316					0.698371			0.853134		1.13336	1.02167	1.03489					1.09415			1.44257		0.594001	0.985404	1.01904					1.035
P23381	Tryptophan--tRNA ligase, cytoplasmic OS=Homo sapiens GN=WARS PE=1 SV=2 - [SYWC_HUMAN]	5.73	2	0.126693	0.886701	0.914478	1.03133	0.204652	0.190471	22.3791	18.4686	36	1.32782	0.691455			1.00772	0.613346	0.928739	0.925279		0.828405	0.90753	1	1.30597	1.15319			0.729066	1.34159	1.26144	1.23952		0.951217	1.11077	1.1287	0.715526	0.942823			0.826686	0.95953	0.877779	0.994014		0.985939	0.897802	1.20626	1.26695
P20618	Proteasome subunit beta type-1 OS=Homo sapiens GN=PSMB1 PE=1 SV=2 - [PSB1_HUMAN]	7.47	2	0.127041	1.2991	1.11022	0.854603	0.43058	0.141419	38.7834	16.5479	12					0.852889	1.6073		0.870458									0.727438	0.5699		0.975344									1.01897	0.956924		0.943323
Q16851	UTP--glucose-1-phosphate uridylyltransferase OS=Homo sapiens GN=UGP2 PE=1 SV=5 - [UGPA_HUMAN]	9.45	4	0.129259	1.1699	1.04908	0.896732	0.245684	0.164392	23.4189	18.3324	20					0.85438	1.47811	0.964524	0.997741		0.95067							0.846563	0.625962	1.0942	1.09983		0.569266							0.912466	1.12769	0.931311	0.805177		0.977402
P05387	60S acidic ribosomal protein P2 OS=Homo sapiens GN=RPLP2 PE=1 SV=1 - [RLA2_HUMAN]	55.65	3	0.132799	0.804472	0.866974	1.07769	0.163384	0.46465	18.8453	43.1152	48	0.924511	1.1518	0.751715	0.821866	0.746193	0.716326	1.12377	0.68912	0.913949	0.976111	0.663207	0.925108	1.10825	0.653861	0.951555	1.29774	0.964948	1.28128	0.996621	0.663935	0.992106	0.723068	1.27458	1.03994	0.497962	0.866362	0.877385	1.51801	1.80537	0.855022	1.51736	0.700669	0.732668	1.02393	1.05667	0.822756	1.12173
Q13464	Rho-associated protein kinase 1 OS=Homo sapiens GN=ROCK1 PE=1 SV=1 - [ROCK1_HUMAN]	5.24	6	0.142107	0.82599	0.870957	1.05444	0.147642	0.279569	16.9517	26.5135	24	1.05649		0.926668		0.948161	0.812179	0.860146					0.622096	1.39968		1.34406		0.995766	1.50866	0.845446					1.089	0.371716		1.24811		1.01738	0.926145	0.871375					0.589704	1.17419
P17931	Galectin-3 OS=Homo sapiens GN=LGALS3 PE=1 SV=5 - [LEG3_HUMAN]	17.2	4	0.142261	1.25164	1.25883	1.00575	0.579749	0.249345	46.0546	24.7921	24	0.714602				1.05208	1.28926	0.801335	1.38014				2.31556	0.850124				0.85822	0.603751	0.752822	0.991923				0.774828	1.11039				0.932973	1.04345	1.12257	1.18661				1.73472	1.0516
P48061	Stromal cell-derived factor 1 OS=Homo sapiens GN=CXCL12 PE=1 SV=1 - [SDF1_HUMAN]	23.66	2	0.145023	1.56533	1.46733	0.937388	1.38053	0.394689	94.085	42.1052	24	1.51326			0.913281	0.615746	0.582808	0.977832				4.20103		1.44018			0.876027	0.832262	1.45842	0.917549				0.234165		0.580276			0.998701	0.706983	0.773416	0.980292				0.59139		1.85888
P24821	Tenascin OS=Homo sapiens GN=TNC PE=1 SV=3 - [TENA_HUMAN]	19.45	30	0.146017	0.864586	0.936551	1.08324	0.154173	0.314272	16.4618	29.0123	44	0.943363		0.847861	1.07822	0.957346	1.29474	0.73205	0.83716	0.971286	0.775437	0.964558	0.900047	1.27536		1.11947	0.99249	1.71059	0.929623	1.24103	1.47807	0.827462	0.910316	1.52815	0.573189	1.02625		1.04044	0.799126	0.722853	1.1351	0.707953	0.993066	0.897629	0.80082	0.993505	1.2151	1.33934
P27797	Calreticulin OS=Homo sapiens GN=CALR PE=1 SV=1 - [CALR_HUMAN]	12.71	5	0.147475	0.89851	0.926736	1.03141	0.223784	0.183603	24.1475	17.8011	40	0.966232		0.718162	0.7271	0.926777	0.631942	1.07053	1.07937	0.707344	1.13384	1.30607		1.04076		0.742877	0.910089	1.16712	1.22375	0.966037	1.03768	0.88739	0.815501	1.071		1.33869		0.671416	1.12983	1.05605	1.10886	1.20936	1.02677	0.713101	1.13796	0.936289		0.964979
P11217	Glycogen phosphorylase, muscle form OS=Homo sapiens GN=PYGM PE=1 SV=6 - [PYGM_HUMAN]	15.8	7	0.147683	0.87482	0.855824	0.978286	0.198885	0.20274	23.239	20.724	32	1.01006				0.993617	0.613917	1.0768	0.710918		0.888309	0.56187	0.991103	1.05363				1.19641	1.24287	1.1823	0.870128		0.558691	0.991375	0.903987	0.643002				0.981439	1.03511	1.17438	0.753004		1.24458	1.12297	0.888988	0.903505
P02774	Vitamin D-binding protein OS=Homo sapiens GN=GC PE=1 SV=1 - [VTDB_HUMAN]	30.38	12	0.150286	0.79942	0.915944	1.14576	0.291162	0.489761	31.7882	42.7455	44	1.14143		1.19644	0.99153	1.16907	0.443693	0.679241	1.37974	0.704926	0.974546	0.770853	0.623921	0.786634		0.829313	0.864026	0.99954	1.44355	1.31459	1.19439	1.01268	1.27713	1.15483	1.0028	1.17793		1.34055	0.761269	0.736644	0.892204	0.603897	1.41801	3.21343	0.99786	1.41393	0.929998	0.865003
P35232	Prohibitin OS=Homo sapiens GN=PHB PE=1 SV=1 - [PHB_HUMAN]	41.91	8	0.151978	0.906552	0.954753	1.05317	0.166706	0.20144	17.4607	19.127	44	1.01103	0.758876	1.03974		0.988134	0.949847	0.903656	0.992453	1.18492	0.936872	0.589305	1.14745	1.25051	1.13106	1.03801		1.10087	1.19658	1.10059	1.07982	1.08941	0.868105	1.46268	1.03671	0.692277	1.11802	1.02853		1.1194	1.02266	0.951474	0.929972	0.736558	1.17587	1.18749	0.833246	1.27525
P30086	Phosphatidylethanolamine-binding protein 1 OS=Homo sapiens GN=PEBP1 PE=1 SV=3 - [PEBP1_HUMAN]	57.22	8	0.152631	0.858909	1.03885	1.20949	0.27971	0.371831	26.9251	30.7427	48	0.792691	0.796807	1.42037	0.901758	0.961197	1.09807	0.916054	1.59326	1.04814	1.37127	0.739309	0.827223	1.19989	1.62266	1.67178	1.23795	0.996612	1.10315	1.04349	2.09464	0.941287	1.05374	1.04699	1.02855	1.3248	0.676709	1.98653	1.05106	0.911961	0.898113	0.957943	1.68868	1.11352	1.47264	1.31906	1.03184	1.07429
Q99832	T-complex protein 1 subunit eta OS=Homo sapiens GN=CCT7 PE=1 SV=2 - [TCPH_HUMAN]	14.36	6	0.153039	1.16941	1.20975	1.03449	0.381337	0.286653	31.522	27.7095	36	1.07151	2.18358	1.28924		1.00088	1.01169	1.08855	0.961353		1.03867		1.24228	1.07019	1.04345	0.839928		1.15304	1.14236	1.0752	0.869605		0.851683		0.97871	0.645964	1.43738	0.825556		1.01144	0.965649	1.0884	1.023		1.38352		1.21493	0.959222
E9PEG9	Collagen alpha-1(XIII) chain OS=Homo sapiens GN=COL13A1 PE=4 SV=2 - [E9PEG9_HUMAN]	3.91	2	0.153197	0.565118	0.639823	1.13219	0.236505	0.520936	36.9641	46.0112	12					0.666349	0.391173		0.861947									2.2769	1.06831		0.970227									0.937209	0.596657		0.922013
P63092	Guanine nucleotide-binding protein G(s) subunit alpha isoforms short OS=Homo sapiens GN=GNAS PE=1 SV=1 - [GNAS2_HUMAN]	23.1	7	0.155665	1.1198	1.15492	1.03136	0.361559	0.210472	31.3061	20.4073	47	0.925773	0.559485	1.11382	1.5661	1.0122	0.957696	1.13297	1.07939	1.33324	0.927073	1.9916	1.25967	0.897158	1.01276	0.82014	1.41412	0.970182	0.921652	1.07221	1.17452	1.24777	0.889191	0.736731	0.836182	1.15822	0.619639	0.841439	1.20433	0.97329	0.901913	1.09847	0.990454	0.758009	1.05462	1.02131	1.17887	1.09552
P11142	Heat shock cognate 71 kDa protein OS=Homo sapiens GN=HSPA8 PE=1 SV=1 - [HSP7C_HUMAN]	47.21	15	0.156014	0.931705	0.964803	1.03552	0.107134	0.157593	11.1042	15.2186	48	0.90529	0.936662	0.886417	0.846839	1.00255	0.860026	1.02962	1.05212	0.856075	1.1434	1.14243	0.916205	0.90939	1.10869	1.0879	0.801702	1.151	0.974449	0.973021	0.824003	1.08454	1.02239	1.10774	1	1.491	0.942111	1.02401	0.912712	0.908424	1.00966	1.03244	1.23861	1.23526	1.04566	1.40274	1.16702	1.14915
B0UYX3	Tenascin XB OS=Homo sapiens GN=TNXB PE=4 SV=1 - [B0UYX3_HUMAN]	17.34	5	0.156768	0.748174	0.906	1.21095	0.395869	0.340356	43.6941	28.1065	16						0.33393	0.979247	1.07449		1.23633								1.45208	0.952307	1.53599		1.21676								0.977251	1.08674	1.28216		0.982395
P00918	Carbonic anhydrase 2 OS=Homo sapiens GN=CA2 PE=1 SV=2 - [CAH2_HUMAN]	32.31	6	0.160591	1.22286	1.20166	0.982666	0.637637	0.388774	53.0631	39.5632	48	0.655127	0.676492	2.34662	2.55274	1.2022	1.25263	0.731364	0.876221	1.10323	1.18067	1.285	0.55762	1.06786	0.783242	0.405597	1.8103	0.758323	0.532138	0.815473	1.44829	1.69563	1.22598	0.813717	0.830329	1.61681	0.597513	0.781803	0.835302	0.504649	0.820429	0.721687	0.8162	1.63711	0.812596	1.19056	0.851629	0.836694
Q04760	Lactoylglutathione lyase OS=Homo sapiens GN=GLO1 PE=1 SV=4 - [LGUL_HUMAN]	19.57	3	0.162069	1.1443	1.16818	1.02087	0.225194	0.213216	19.2773	20.8857	24	1.01923				1.10802	1.34136	0.93863	1.53526				1.06658	1.33533				1.05258	1.0035	0.862129	1.09945				1.29587	0.680096				1.3103	0.931453	0.987133	0.972819				0.527573	1.25121
P0CG38	POTE ankyrin domain family member I OS=Homo sapiens GN=POTEI PE=3 SV=1 - [POTEI_HUMAN]	7.72	2	0.162339	0.865975	0.932304	1.07659	0.254811	0.301926	27.3313	28.0445	44	0.89871	0.771088	1.19275	1.44347	1.01907	0.494043	0.921482		1.09749	0.833088	0.883913	0.700235	1.1246	1.19018	0.892183	1.74166	1.30281	1.0999	1.2237		0.979891	0.912761	1.06723	1.12879	0.534745	0.83152	0.955788	1.28469	0.673057	0.859364	0.84475		0.969321	1.3045	1.03122	0.751438	1.07467
Q9BZQ8	Protein Niban OS=Homo sapiens GN=FAM129A PE=1 SV=1 - [NIBAN_HUMAN]	11.31	8	0.163926	0.918511	0.995926	1.08428	0.15805	0.185227	15.8696	17.0829	44	0.86629		1.11545	0.923332	0.843397	0.999415	1.10922	1.1112	0.78108	1.20716	1.19067	0.807966	1.0158		1.46359	1.02072	0.977312	1.06074	0.888482	0.988836	1.2627	1.15695	0.752155	1.11919	1.08554		1.41721	1.09007	1.14617	1.0063	1.15613	1.10983	1.21097	1.04126	0.797041	0.980293	1.24259
O75874	Isocitrate dehydrogenase [NADP] cytoplasmic OS=Homo sapiens GN=IDH1 PE=1 SV=2 - [IDHC_HUMAN]	7.49	2	0.168844	1.34684	1.23042	0.91356	0.522346	0.396984	42.4526	43.4546	20	1.16313			0.577502	1.05721	1.33696			2.01731				0.717456			0.457238	1.29644	0.94914			0.917994				1.73146			0.267393	0.477167	0.746047			1.53728				0.999714
P53621	Coatomer subunit alpha OS=Homo sapiens GN=COPA PE=1 SV=2 - [COPA_HUMAN]	3.43	4	0.169784	1.22745	1.22043	0.994278	0.53674	0.375247	43.9797	37.7406	36	0.936937		0.527741		1.07523	1.4665	0.739935	1.96239	2.13483	1.05973		1.08055	1.0013		0.697363		0.873103	1.60623	1.27576	0.834635	0.855	1.17289		1.48452	0.81137		0.922427		0.92445	0.381619	0.576965	0.704704	1.08321	1.36149		1.58267	0.970975
P18206	Vinculin OS=Homo sapiens GN=VCL PE=1 SV=4 - [VINC_HUMAN]	66.67	72	0.170406	1.09917	1.07059	0.973992	0.253712	0.191494	23.6984	19.6608	48	0.861468	1.54295	0.74234	0.85079	0.96398	1.34951	0.990728	1.00798	0.88933	1.04556	1.14978	1.45261	0.834877	0.973183	0.972664	0.69572	0.931281	1.02055	1.00596	0.871476	1.01009	0.97178	0.702534	0.943819	1.44414	1.09459	0.976399	0.815172	0.97231	0.970373	1.00745	0.913273	1.179	0.975685	0.918479	1.21095	0.818662
P84243	Histone H3.3 OS=Homo sapiens GN=H3F3A PE=1 SV=2 - [H33_HUMAN]	58.82	8	0.171101	1.31462	1.31453	0.999928	0.784822	0.641877	59.7036	64.1923	48	0.733953	0.79436	0.767759	0.918422	0.5881	1.26469	0.835142	1.16872	1.74312	1.29992	3.10661	2.55355	0.64982	0.686621	0.891561	0.913795	0.715357	0.686594	1.03829	0.916343	0.705092	1.52307	0.835323	0.868676	3.50315	0.866362	0.840775	0.598741	0.484134	0.54372	0.812478	1.10149	0.843783	1.25191	0.864728	1.57614	0.781041
O14558	Heat shock protein beta-6 OS=Homo sapiens GN=HSPB6 PE=1 SV=2 - [HSPB6_HUMAN]	45.63	6	0.171559	1.21163	1.20349	0.993282	0.687356	0.349956	57.1136	35.2323	48	0.840106	2.9455	0.718162	0.79885	0.811289	1.06102	0.852172	0.604463	1.51295	0.817826	1.4613	2.01822	0.982467	0.584866	0.934373	0.600397	1.06933	1.21402	0.81429	0.95767	0.793555	1.08691	0.778896	0.537644	2.59006	1.27673	0.997591	0.845055	0.789096	1.16687	1.01934	0.840542	1.32618	0.775712	1.03188	1.70472	0.969676
Q04917	14-3-3 protein eta OS=Homo sapiens GN=YWHAH PE=1 SV=4 - [1433F_HUMAN]	40.24	5	0.171728	1.20369	1.13313	0.941377	0.462642	0.346124	40.8288	36.7678	40		1.04217	0.947379	0.981176	0.670751	1.73538	0.684131	0.94161	0.87976		1.34886	2.10006		1.13309	1.0109	1.54684	0.739112	0.680563	0.679037	0.710467	1.19828		1.44314	0.637799		0.724211	0.979019	0.865899	0.859014	1.05225	0.635489	0.85283	1.08122		1.10028	1.98401
O95865	N(G),N(G)-dimethylarginine dimethylaminohydrolase 2 OS=Homo sapiens GN=DDAH2 PE=1 SV=1 - [DDAH2_HUMAN]	39.3	7	0.172253	0.889279	0.863688	0.971223	0.224924	0.221634	26.0422	22.8201	44	1.0967		1.19285	0.404527	1.02693	0.771215	1.01469	0.895667	0.842587	0.879455	0.762034	0.613917	1.02598		0.986263	0.432802	1.03938	1.10537	0.944475	1.16868	1.17522	0.747026	1.17562	1.05787	0.766186		1.12058	0.542917	1.34376	0.902241	1.04988	0.925793	0.6586	1.16955	1.03398	0.801408	1.27629
Q9H4M9	EH domain-containing protein 1 OS=Homo sapiens GN=EHD1 PE=1 SV=2 - [EHD1_HUMAN]	25.09	7	0.172583	0.871954	0.952843	1.09277	0.210199	0.233826	22.0601	21.3976	28	0.80517		0.560577		1.17393	1.06861	1.00211	0.949496				1.11	1.14027		1.10999		1.19717	1.24656	1.22272	1.13879				0.949438	0.754731		1.26313		1.30917	1.14783	0.918721	0.817093				0.591401	0.818099
P11532	Dystrophin OS=Homo sapiens GN=DMD PE=1 SV=3 - [DMD_HUMAN]	3.88	12	0.175208	0.896918	0.953009	1.06254	0.152459	0.247084	15.9976	23.2541	44	1.03379	0.687355	1.07935	1.17744	1.01886	0.884313	1.04049	0.960193		1.04988	0.775331	0.776103	1.14118	1.21644	0.933935	1.2161	1.1217	1.13024	1.1718	1.49625		1.1029	1.37198	1.11282	0.372528	0.742815	0.975423	1.13498	1.10236	1.04816	1.09723	1.07595		1.18908	1.14316	0.834726	0.848188
P12111	Collagen alpha-3(VI) chain OS=Homo sapiens GN=COL6A3 PE=1 SV=5 - [CO6A3_HUMAN]	40.7	22	0.175991	0.814883	0.861209	1.05685	0.184678	0.353218	21.444	33.4218	28	1.09963			0.995565	0.93386	0.807365	0.926144	0.71401		0.55189			1.08501			0.888824	2.09486	1.05003	1.15404	1.50875		0.8729			0.651914			0.703951	0.46934	0.891051	0.889854	0.746859		1.0291			1.15852
P02792	Ferritin light chain OS=Homo sapiens GN=FTL PE=1 SV=2 - [FRIL_HUMAN]	28.57	4	0.177156	0.836412	0.90943	1.0873	0.27764	0.418315	30.529	38.4729	48	0.891305	0.848557	1.19841	1.26448	0.755905	0.305466	1.01022	0.991531	1.1766	1.02886	0.530704	0.911128	1.16934	0.894197	1.00821	2.56209	1.01716	1.45423	0.76968	1.24079	0.789745	0.942542	1.40993	1.19386	0.556518	0.704466	1.32312	1.86662	0.803227	0.473516	1.07039	1.19992	0.739634	1.25468	0.837227	0.751858	1.15921
P04179	Superoxide dismutase [Mn], mitochondrial OS=Homo sapiens GN=SOD2 PE=1 SV=2 - [SODM_HUMAN]	30.63	5	0.179776	1.24784	1.20908	0.968938	0.640223	0.290057	52.9513	29.9355	28	0.801815				0.936046	1.32223	1.04015	1.01157	0.753161			2.59857	0.765904				1.02014	1.30461	0.958125	0.904149	1.28009			0.563378	1.24157				1.02055	0.79989	1.06944	0.658436	0.679703			1.71735	1.00852
P17655	Calpain-2 catalytic subunit OS=Homo sapiens GN=CAPN2 PE=1 SV=6 - [CAN2_HUMAN]	26	11	0.180153	1.09945	1.18738	1.07998	0.292081	0.201429	24.5987	18.6511	44	1.45288		0.884557	1.37952	1.04753	0.860712	1.03429	1.18041	1.77559	0.875892	1.43017	1.13965	1.12327		1.02544	1.37477	1.35015	1.11904	1.22107	1.1613	0.954316	0.87858	0.89702	0.612787	0.810942		1.01055	1.13742	0.963609	1.0075	1.04268	1.14436	1.11985	1.4359	0.872136	1.26305	1.07702
Q9NP72	Ras-related protein Rab-18 OS=Homo sapiens GN=RAB18 PE=1 SV=1 - [RAB18_HUMAN]	15.53	2	0.181795	0.790823	0.87995	1.1127	0.14992	0.261465	17.0374	23.4982	12	1.01922				0.899354					0.721273			0.980773				1.00045					1.06821			1.30748				1.12732					0.986334			0.930911
Q13509	Tubulin beta-3 chain OS=Homo sapiens GN=TUBB3 PE=1 SV=2 - [TBB3_HUMAN]	38	2	0.182927	1.24391	1.07442	0.863747	0.540884	0.225033	50.3418	26.0531	24	0.933351		0.924976		1.15805	1.99405		1.11419				0.321927	1.08921		1.06168		1.0277	0.584221		1.00994				0.858498	1.17482		0.86352		1.09644	0.950609		0.85846				0.328572	0.755586
Q9Y4G6	Talin-2 OS=Homo sapiens GN=TLN2 PE=1 SV=4 - [TLN2_HUMAN]	8.89	10	0.183966	1.14442	1.14273	0.998522	0.285444	0.273364	24.9792	27.3768	36	1.20241			1.16541	0.967548	0.838671	1.0631	1.28747	0.942676	1.01122		1.80606	0.935396			1.01045	0.873284	1.05364	0.911126	0.732613	0.940361	1.03437		0.728079	0.916423			1.04958	1.0678	0.976961	1.11225	0.89332	1.78355	1.06825		1.86891	0.907634
P16152	Carbonyl reductase [NADPH] 1 OS=Homo sapiens GN=CBR1 PE=1 SV=3 - [CBR1_HUMAN]	45.85	9	0.184415	0.908836	0.979017	1.07722	0.194251	0.213429	19.8415	19.8129	44	0.946647		0.841079	0.928694	0.97128	1.28059	1.01184	0.896241	0.540139	1.07372	1.17634	1.10262	1.0468		1.30392	0.842441	0.879613	0.911049	1.28876	0.983405	1.52797	0.713326	0.915481	0.802299	0.849464		1.46461	1.1504	1.06142	1.13278	0.942863	0.944221	1.46039	1.23045	1.06394	1.04847	1.10004
Q14315	Filamin-C OS=Homo sapiens GN=FLNC PE=1 SV=3 - [FLNC_HUMAN]	39.96	66	0.185393	0.928189	0.984937	1.06114	0.178772	0.167195	18.1506	15.7562	48	0.843882	1.42431	0.916361	1.20031	1.00751	1.04205	0.949419	0.848462	0.827025	1.01143	0.957089	0.79141	1.07802	1.15499	1.02882	0.825151	1.21386	1.09075	0.942896	1.05309	1.12316	1.03913	1.0965	0.947254	0.883696	1.12713	1.15746	1.0313	0.919499	1.22391	0.926518	1.00348	1.12271	1.02146	1.01141	0.939337	0.950107
P40926	Malate dehydrogenase, mitochondrial OS=Homo sapiens GN=MDH2 PE=1 SV=3 - [MDHM_HUMAN]	53.25	13	0.186101	0.911433	1.00734	1.10523	0.141172	0.226261	14.0143	20.4719	44	0.895493		1.16286	1.26076	0.8806	0.985666	1.19514	1.04322	0.996135	0.876014	0.919856	0.864987	1.18173		1.63276	1.47301	1.03181	1.0751	1.01121	0.980369	1.16479	0.948661	1.32479	1.07979	0.675675		1.34773	1.31448	1.01756	1.06945	1.09403	1.0368	1.02409	1.04643	1.04891	0.763898	0.977423
Q71U36	Tubulin alpha-1A chain OS=Homo sapiens GN=TUBA1A PE=1 SV=1 - [TBA1A_HUMAN]	57.87	4	0.187801	0.852858	0.975531	1.14384	0.191497	0.307666	19.63	26.8977	28	1.15833			0.960059	0.676974	0.879925		0.875626		1.25011		1.02769	0.914656			0.970199	1.38787	1.47464		0.63503		1.26389		1.24383	1.46055			1.08794	1.31134	1.08415		0.812387		1.94641		0.626794	1.10043
P30084	Enoyl-CoA hydratase, mitochondrial OS=Homo sapiens GN=ECHS1 PE=1 SV=4 - [ECHM_HUMAN]	30.34	6	0.189904	0.876184	0.954741	1.08966	0.236312	0.203742	24.7514	18.6978	24				1.26054	0.988835	0.716448	1.15406		0.950481			0.658078				1.06341	1.18939	1.14986	1.13045		1.17049			1.16042				0.998089	1.00232	0.945869	0.880571		1.24009			1.15934
Q9BXN1	Asporin OS=Homo sapiens GN=ASPN PE=1 SV=2 - [ASPN_HUMAN]	23.95	6	0.192895	0.894804	0.960743	1.07369	0.26604	0.23826	27.691	22.1908	44	1.24367	0.483709	1.24985	1.30613	0.886793	1.01973	1.10491	0.725853		0.997759	0.630101	0.91967	1.12498	0.828339	1.09472	1.33591	1.05178	1.20991	1.02894	1.05701		0.850028	1.97384	0.866423	0.872724	1.02206	1.06987	1.3862	0.958253	0.985089	0.959584	0.769257		1.05081	0.929216	1.06157	0.903086
Q99497	Protein DJ-1 OS=Homo sapiens GN=PARK7 PE=1 SV=2 - [PARK7_HUMAN]	75.66	11	0.193305	1.11913	1.01976	0.911211	0.264558	0.240783	25.9431	26.4246	48	0.826858	1.65338	0.706232	0.728295	0.776155	1.22456	0.91759	1.08584	1.10749	1.0402	0.998192	1.17238	0.940941	0.899939	0.889042	0.653344	0.699356	1.18914	0.816033	1.18392	1.16592	0.622299	0.875599	0.91294	0.851154	0.699724	0.944494	0.826375	0.95952	1.02967	0.983598	1.01806	0.784093	0.912228	0.897654	1.09938	1.16816
P62736	Actin, aortic smooth muscle OS=Homo sapiens GN=ACTA2 PE=1 SV=1 - [ACTA_HUMAN]	66.84	4	0.193818	1.29399	1.28777	0.995192	0.0241536	0.352038	1.87562	35.3738	12				1.26657						1.31406		1.28268				0.691593						1.08281		1.28568				0.664449						1.51396		0.749079
P68032	Actin, alpha cardiac muscle 1 OS=Homo sapiens GN=ACTC1 PE=1 SV=1 - [ACTC_HUMAN]	66.84	4	0.193818	1.29399	1.28777	0.995192	0.0241536	0.352038	1.87562	35.3738	12				1.26657						1.31406		1.28268				0.691593						1.08281		1.28568				0.664449						1.51396		0.749079
P27338	Amine oxidase [flavin-containing] B OS=Homo sapiens GN=MAOB PE=1 SV=3 - [AOFB_HUMAN]	12.88	5	0.193846	1.37828	1.33628	0.969525	0.673177	0.285827	50.3771	29.4811	12					0.704675	1.25968						2.04448					1.13713	0.731842						0.723425					1.05065	0.914665						1.62583
A0FGR8	Extended synaptotagmin-2 OS=Homo sapiens GN=ESYT2 PE=1 SV=1 - [ESYT2_HUMAN]	8.79	5	0.194723	0.853894	0.880633	1.03131	0.189768	0.276873	21.549	26.8466	28	1.07787	0.857506			1.04462	0.674449	1.09338				0.672445	0.744157	0.951407	1.2931			1.09048	1.10303	1.1548				1.15179	1.46859	1.19387	0.877624			1.17814	0.929932	1.04646				1.05457	0.568245	1.00699
H3BRV0	Eukaryotic translation initiation factor 3 subunit C OS=Homo sapiens GN=EIF3C PE=4 SV=1 - [H3BRV0_HUMAN]	1.99	2	0.195057	0.808609	0.884807	1.09423	0.171866	0.237853	19.4242	21.737	12	1.08322				0.782248	0.78895							1.12028				0.927984	1.37662							0.635248				1.28885	0.9587							1.28165
Q04446	1,4-alpha-glucan-branching enzyme OS=Homo sapiens GN=GBE1 PE=1 SV=3 - [GLGB_HUMAN]	4.13	2	0.195258	0.898861	0.993473	1.10526	0.214238	0.165167	21.5645	14.9438	24			1.10331		1.3597	0.735751	0.902311	0.914389			0.945369				1.56547		0.997824	1.2767	1.28853	1.04114			1.10774				1.00452		1.0265	1.19071	0.866067	0.968336			1.06993
Q9UJ70	N-acetyl-D-glucosamine kinase OS=Homo sapiens GN=NAGK PE=1 SV=4 - [NAGK_HUMAN]	10.47	3	0.196939	0.868935	0.94917	1.09234	0.157679	0.154757	16.6123	14.1675	12					1.12433	0.818546	0.904638										1.06992	1.20237	1.04673										1.21803	1.01851	1.37592
Q01995	Transgelin OS=Homo sapiens GN=TAGLN PE=1 SV=4 - [TAGL_HUMAN]	91.04	21	0.197518	1.09489	1.03674	0.946889	0.243702	0.192837	23.5066	20.3654	48	0.965858	1.17068	0.710536	1.11944	1.17739	1.59834	1.04847	0.682907	1.18017	0.907005	0.924799	0.955266	1.0765	1.14817	0.772318	0.686426	1.01964	0.899228	1.22356	1.17885	0.899891	0.665025	1.06304	0.962311	0.695286	0.866362	0.785937	0.72207	1.05759	1.11608	0.942435	0.749769	0.791577	1.25979	0.944227	0.8796	1.03957
P04259	Keratin, type II cytoskeletal 6B OS=Homo sapiens GN=KRT6B PE=1 SV=5 - [K2C6B_HUMAN]	8.51	2	0.198656	0.378867	0.38261	1.00988	0.263658	0.897894	68.9105	88.9109	16	0.481625			0.173344	0.710567	0.164905							0.458119			0.348576	1.28484	1.38307							3.23915			0.318796	0.789438	0.363139							0.704291
P40925	Malate dehydrogenase, cytoplasmic OS=Homo sapiens GN=MDH1 PE=1 SV=4 - [MDHC_HUMAN]	33.83	11	0.200886	1.18543	1.29821	1.09514	0.871618	0.225649	67.1399	20.6045	48	0.844109	3.97493	1.44985	1.38444	1.16075	1.04522	1.0802	1.00566	1.20355	0.905169	0.791273	0.733394	1.13851	1.30871	1.4874	1.32943	1.04679	1.06476	1.12826	1.29097	0.936281	0.681071	1.08331	0.941798	0.919346	1.20207	1.35332	1.42171	1.21912	0.939816	1.0581	1.09825	1.25803	1.15723	1.15467	0.903583	0.888839
P24844	Myosin regulatory light polypeptide 9 OS=Homo sapiens GN=MYL9 PE=1 SV=4 - [MYL9_HUMAN]	66.28	4	0.202893	0.942083	0.962136	1.02129	0.170686	0.125081	17.7403	12.2474	48	0.707549	1.09795	0.908296	1.0625	0.892081	1.32379	1.04848	1.0415	0.721441	0.962078	0.833251	0.946716	0.941342	1.01044	1.11389	1.07689	1.16866	0.94722	0.771363	1.25634	1.13327	1.0991	0.973293	1.09951	1.04714	0.946371	1.1846	0.903341	0.977008	1.05499	1.12262	1.17792	0.941168	0.943641	0.964184	0.931677	1.09598
P02768	Serum albumin OS=Homo sapiens GN=ALB PE=1 SV=2 - [ALBU_HUMAN]	79.47	60	0.203564	1.11253	1.06902	0.960889	0.276488	0.243126	25.8637	25.3022	48	1.0023	0.795238	1.34613	1.47711	1.3352	1.30868	0.893208	0.884688	1.17114	0.863656	1.18964	0.561248	0.961857	0.870524	0.549086	1.21298	0.930252	0.900098	1.24428	0.981129	1.2744	1.06083	0.892411	0.886488	1.53481	0.743535	1.05434	1.01552	0.484945	0.717897	0.688925	0.701564	0.876927	0.921615	1.10554	1.05083	0.925789
Q06828	Fibromodulin OS=Homo sapiens GN=FMOD PE=1 SV=2 - [FMOD_HUMAN]	23.4	7	0.204658	0.884296	0.987701	1.11694	0.178661	0.330612	18.0886	29.6	48	1.23985	0.766051	1.06237	1.01508	0.989314	0.662845	0.961231	0.830694	1.17858	0.915098	1.23131	1	1.02905	1.03619	0.98372	1.10672	1.144	1.07696	1.04277	1.20029	0.964779	1.08907	1.10774	1	1.35818	1.08786	0.831712	0.924571	0.873331	1.02983	1.01238	1.19719	1.08939	1.07157	1.22691	1.17541	0.954476
Q9UBX5	Fibulin-5 OS=Homo sapiens GN=FBLN5 PE=1 SV=1 - [FBLN5_HUMAN]	11.83	5	0.20577	1.14156	1.11383	0.975712	0.333498	0.319429	29.9415	32.738	48	1.56683	0.818109	1.37496	0.989408	1.02185	0.762926	1.34729	1.59537	0.583185	0.989218	1.41143	0.905394	0.919996	0.772319	0.853084	1.4213	0.755103	0.787279	0.808545	0.532591	1.20012	0.702537	0.842473	1.1513	0.70276	1.34691	0.786433	1.75778	1.69554	0.88576	1.55707	1.35223	0.906881	0.681672	0.811159	0.891631	0.690468
P0CG39	POTE ankyrin domain family member J OS=Homo sapiens GN=POTEJ PE=3 SV=1 - [POTEJ_HUMAN]	6.94	2	0.205962	0.912041	0.949599	1.04118	0.205231	0.216893	21.6124	20.8315	48	1.06047	0.989656	1.07425	1.05584	1.0229	0.396604	1.04413	1.06364	0.710725	0.925675	1.12634	0.924962	1.08243	1.22394	1.27589	1.26249	1.1091	1.38514	0.999058	0.818987	0.692214	0.860946	1.08448	1.03587	0.664291	1.00597	1.17473	1.31338	1.09303	1.10042	1.04983	1.09142	0.680641	1.16071	1.08207	0.821889	1.05802
Q6UWY5	Olfactomedin-like protein 1 OS=Homo sapiens GN=OLFML1 PE=1 SV=2 - [OLFL1_HUMAN]	15.42	6	0.207526	1.19866	1.22096	1.01861	0.541934	0.281361	44.3858	27.6221	28	1.27671				0.973127	0.984142	0.76991	0.681977			2.19584	1.66504	1.1467				1.31771	0.778465	0.830246	1.26417			1.16257	0.893051	0.575507				0.965962	0.715673	0.810944	0.730616			1.11538	0.990501	1.61535
P02794	Ferritin heavy chain OS=Homo sapiens GN=FTH1 PE=1 SV=2 - [FRIH_HUMAN]	40.44	5	0.207601	0.796122	0.857887	1.07758	0.177538	0.433331	20.6948	40.2133	28	0.809616	0.922637	1.01066	1.13504				0.747336			0.773075	0.606837	0.827696	1.09401	1.74608	1.88228				0.798067			0.990141	1.21403	1.35205	0.757737	0.986942	1.57978				0.889766			0.782184	0.480536	1.13385
P08493	Matrix Gla protein OS=Homo sapiens GN=MGP PE=1 SV=2 - [MGP_HUMAN]	33.01	4	0.20768	1.28015	1.16756	0.912054	0.622819	0.557191	53.3434	61.0919	44	0.819626		1.15876	0.718546	0.792828	1.27301	0.665818	0.839052	0.820883	1.13654	2.70772	1.91041	0.673491		0.540933	0.501164	0.829589	0.702364	0.757411	0.784083	0.947528	1.4442	0.688052	0.866902	2.00953		0.6394	0.346641	0.597302	0.940609	0.511749	0.925887	0.946281	0.799118	0.88047	3.33036	0.945018
P53396	ATP-citrate synthase OS=Homo sapiens GN=ACLY PE=1 SV=3 - [ACLY_HUMAN]	3.81	3	0.20798	0.884094	0.945198	1.06912	0.229852	0.103078	24.3179	9.64143	12	1.19919					0.751501	0.884906						1.07128					1.12883	1.15171						1.21226					0.935959	0.922315						0.967255
P08670	Vimentin OS=Homo sapiens GN=VIM PE=1 SV=4 - [VIME_HUMAN]	80.9	41	0.208599	1.04528	1.0501	1.00462	0.0703288	0.116162	6.69731	11.5628	48	1.02206	0.99924	0.970628	1.15969	0.997457	0.971992	1.16714	1.1093	1.0889	1.04221	1.08471	0.987917	1.01842	1.00945	1.00973	1.08114	0.793805	1.25905	1.1478	0.799824	1.08997	0.893786	0.903425	1.11237	0.929506	1.00579	1.07639	1.13378	0.950524	1.00374	1.13166	1.07571	0.899987	1.02957	0.880713	1.12845	0.943404
P13010	X-ray repair cross-complementing protein 5 OS=Homo sapiens GN=XRCC5 PE=1 SV=3 - [XRCC5_HUMAN]	3.83	3	0.210485	0.854368	0.900768	1.05431	0.284469	0.21044	31.5808	19.96	20	0.900252		1.1135		1.10797	0.962681					0.419443		1.08723		1.12211		0.984321	1.141					1.47068		0.507779		1.22447		1.21164	1.00947					0.933719		0.880291
B4DLR8	NAD(P)H dehydrogenase [quinone] 1 OS=Homo sapiens GN=NQO1 PE=2 SV=1 - [B4DLR8_HUMAN]	8.91	2	0.212996	1.30305	1.00252	0.769365	0.275186	0.187806	27.4493	24.4105	8					0.807938	1.19711											0.735998	0.505658											0.716683	0.962093
P23142-4	Isoform C of Fibulin-1 OS=Homo sapiens GN=FBLN1 - [FBLN1_HUMAN]	19.33	7	0.214299	1.58981	1.25295	0.788117	1.34209	0.337695	107.114	42.8483	20				0.495629	0.439528		0.876024				0.824863	3.62873				0.585396	0.917047		0.774787				0.585651	0.384414				0.550905	0.604831		1.05898				0.763326	1.8417
P54709	Sodium/potassium-transporting ATPase subunit beta-3 OS=Homo sapiens GN=ATP1B3 PE=1 SV=1 - [AT1B3_HUMAN]	8.96	2	0.215194	1.19896	1.09818	0.915941	0.143178	0.164435	13.0378	17.9526	8					0.996935	1.19942											0.851462	0.693813											1.19268	0.943845
P02144	Myoglobin OS=Homo sapiens GN=MB PE=1 SV=2 - [MYG_HUMAN]	22.73	3	0.217034	0.784725	0.919394	1.17161	0.39593	0.58999	43.0642	50.3572	40	0.62291			1.0262	1.74346	0.79073	0.606052	0.879508	0.450421	0.723977	1.42731	0.923364	1.25798			1.60866	1.42465	0.633064	0.577484	2.41776	1.05258	0.736223	0.57522	0.619599	0.806577			0.550251	0.688039	2.25787	0.472228	0.721309	2.04891	0.848497	2.18285	1.52481	0.815554
P25789	Proteasome subunit alpha type-4 OS=Homo sapiens GN=PSMA4 PE=1 SV=1 - [PSA4_HUMAN]	21.84	5	0.218664	0.884429	0.900325	1.01797	0.171835	0.224925	19.0858	22.0953	28					0.749135	0.923927	1.12048	1.12495		0.901323	0.787074	0.695392					0.909174	0.803888	0.901515	1.17098		0.525399	1.37438	1.10037					1.11095	0.956959	1.23221	1.50224		1.25597	1.14518	0.71275
B4E241	Serine/arginine-rich-splicing factor 3 OS=Homo sapiens GN=SRSF3 PE=2 SV=1 - [B4E241_HUMAN]	18.55	2	0.219346	1.1354	1.3075	1.15158	0.163515	0.182021	12.506	15.8062	12			1.23322	1.19431		1.49497									1.29603	1.14324		1.05264									0.96227	1.00251		0.974496
H0Y614	Ubiquitin-fold modifier 1 (Fragment) OS=Homo sapiens GN=UFM1 PE=4 SV=1 - [H0Y614_HUMAN]	27.16	2	0.219915	1.22789	1.06954	0.87104	0.204867	0.171548	19.1546	19.6946	8	1.21441				0.924682								1.16246				0.771785								0.665286				0.823465								0.955907
Q05682	Caldesmon OS=Homo sapiens GN=CALD1 PE=1 SV=3 - [CALD1_HUMAN]	35.31	31	0.220664	1.11982	1.06933	0.954914	0.326448	0.258743	30.5283	27.0959	48	0.782559	1.578	0.658008	0.847369	0.794739	1.53179	1.08413	1.0042	0.709057	1.08931	1.36371	1.38907	0.82459	0.481208	0.949913	0.535012	0.878625	0.816578	0.824878	0.819094	1.15558	1.21981	0.733492	1.05076	1.60524	1.5332	1.20621	0.718859	0.896699	0.969765	0.915442	0.989171	1.11458	0.963318	0.925201	1.39819	0.983558
Q6UVK1	Chondroitin sulfate proteoglycan 4 OS=Homo sapiens GN=CSPG4 PE=1 SV=2 - [CSPG4_HUMAN]	10.55	17	0.223137	0.813607	0.901336	1.10783	0.23765	0.476492	26.3664	43.0114	36	0.969232		0.8988	0.592019	0.956271	1.14315		0.859977	0.535121		1.29235	0.865093	0.906713		1.25036	0.551141	0.909328	0.755817		0.949705	1.53311		0.658077	1.03007	1.63202		1.16595	0.583988	0.971647	0.982057		1.31484	1.97291		1.02549	1.00617	0.935376
P04075	Fructose-bisphosphate aldolase A OS=Homo sapiens GN=ALDOA PE=1 SV=2 - [ALDOA_HUMAN]	65.38	18	0.224693	1.1641	1.13722	0.976913	0.554327	0.295333	48.744	30.2312	44	0.802399		0.716133	0.795402	0.935428	1.19547	0.984684	0.868014	0.665009	1.16935	1.97529	2.40225	0.767614		0.949174	0.702488	1.04753	0.942313	1.04786	1.07366	0.968213	0.985758	0.715723	0.470596	1.59708		0.989507	0.654159	0.944963	1.00325	1.03164	0.774188	0.984663	1.09171	0.971508	2.15217	0.863267
Q14766	Latent-transforming growth factor beta-binding protein 1 OS=Homo sapiens GN=LTBP1 PE=1 SV=4 - [LTBP1_HUMAN]	9.94	11	0.224863	1.18223	1.21497	1.02769	0.581446	0.409699	47.8569	39.8659	48	1.34054	1.25479	1.41832	0.760298	0.55788	1.093	0.827683	1.33569	0.527046	1.68479	1.10319	2.67639	0.617473	1.08413	1.10035	0.810123	0.601653	0.839626	0.518885	0.613336	1.46246	2.02051	0.489877	0.716705	1.32115	1.67172	1.45233	1.32325	1.166	1.20924	1.31515	1.29673	1.4959	0.674465	0.575453	1.95252	0.724829
P25067	Collagen alpha-2(VIII) chain OS=Homo sapiens GN=COL8A2 PE=1 SV=2 - [CO8A2_HUMAN]	22.05	12	0.225272	1.30072	1.23216	0.947294	0.804007	0.657426	65.2516	69.4004	48	1.27832	2.30352	0.444263	0.48899	0.638156	1.20146	0.955933	0.695186	0.742179	0.860048	2.52222	2.65569	0.727502	0.585517	0.682649	0.467041	0.710579	1.06549	0.766476	0.699931	1.06335	1.76264	0.439238	0.422459	2.61599	1.41856	0.713809	0.332361	0.66433	0.877006	0.77024	0.897463	0.773373	0.63955	0.927031	3.84879	0.890999
P02753	Retinol-binding protein 4 OS=Homo sapiens GN=RBP4 PE=1 SV=3 - [RET4_HUMAN]	25.37	3	0.22584	0.888769	0.981429	1.10426	0.185165	0.215634	18.8669	19.5275	24	1.21843				1.15466	0.816611	1.058	0.806542		0.834329			1.21353				1.11486	0.886903	1.17476	1.24808		0.84009			1.14947				0.815848	0.91793	0.947788	1.03919		1.29675			1.32731
P60866	40S ribosomal protein S20 OS=Homo sapiens GN=RPS20 PE=1 SV=1 - [RS20_HUMAN]	25.21	3	0.228056	1.29936	1.37643	1.05931	0.547586	0.47505	39.7832	44.8451	20					1.01037	1.16573	0.866418		1.62794			2.21168					1.25424	1.06639	0.930585		0.915857			0.739302					0.637262	0.944686	0.701597		1.09007			2.57306
P63241	Eukaryotic translation initiation factor 5A-1 OS=Homo sapiens GN=EIF5A PE=1 SV=2 - [IF5A1_HUMAN]	23.38	2	0.228278	0.899184	0.955946	1.06313	0.182546	0.284006	19.0958	26.7142	48	1.02779	1.05604	1.0546	1.26136	1.11517	0.809648	1.05745	0.84036	0.974095	0.955638	0.628155	0.691054	1.19002	1.29656	0.978208	1.47533	0.904096	1.05492	1.11615	1.38879	0.924677	0.655783	1.11908	0.977354	0.816823	1.12245	0.968149	1.53154	1.21593	1.07299	1.05567	1.21109	0.638368	0.912755	0.962756	0.681827	0.902284
Q9UNF0	Protein kinase C and casein kinase substrate in neurons protein 2 OS=Homo sapiens GN=PACSIN2 PE=1 SV=2 - [PACN2_HUMAN]	5.56	2	0.228553	1.14773	1.20719	1.05181	0.154698	0.22718	12.8148	21.599	16	1.16383				1.16264	1.43012		1.07215					0.971261				0.959183	0.962084		0.825972					0.850523				1.54674	1.32713		0.893856					1.17878
P09972	Fructose-bisphosphate aldolase C OS=Homo sapiens GN=ALDOC PE=1 SV=2 - [ALDOC_HUMAN]	17.58	5	0.231012	0.900553	0.9322	1.03514	0.135674	0.25411	14.5542	24.5484	40	0.850392		0.919551	1.05999	0.992605	0.703602	1.05845	1.1176		0.780298	0.839501	1	1.09872		0.913151	1.06056	0.907531	1.48616	1.16554	1.12274		0.556376	1.53061	1.43681	0.731257		0.843748	0.907265	1.04358	0.939437	0.990896	0.741606		1.07084	1.04469	1.18668	0.853736
P09429	High mobility group protein B1 OS=Homo sapiens GN=HMGB1 PE=1 SV=3 - [HMGB1_HUMAN]	20.93	3	0.232607	1.36925	1.20216	0.877972	0.763872	0.406646	63.5417	46.3165	20			0.776751	0.524022			0.678264			1.79861		2.23315			0.938686	0.45355			0.608688			1.5885		0.68378			1.14212	0.559694			0.828717			0.785131		1.77263
Q9H223	EH domain-containing protein 4 OS=Homo sapiens GN=EHD4 PE=1 SV=1 - [EHD4_HUMAN]	19.78	8	0.233005	1.12916	1.18057	1.04554	0.310135	0.323698	26.2699	30.96	44	1.33044		1.53959	1.18809	0.829914	0.816835	0.998023	1.41913	1.02222	1.57033	1.51266	0.759069	1.10272		1.78313	1.50181	0.674754	1.24322	0.786337	0.908388	0.964578	0.721391	0.505523	1.29367	0.848578		1.39423	1.36624	1.06761	1.02925	1.20238	1.51856	1.48283	1.38123	0.664556	0.782149	0.895187
P08107	Heat shock 70 kDa protein 1A/1B OS=Homo sapiens GN=HSPA1A PE=1 SV=5 - [HSP71_HUMAN]	55.69	20	0.234855	0.936191	0.986853	1.05411	0.156896	0.17087	15.8986	16.2098	48	1.03528	1.04305	0.894435	0.977139	1.11788	1.05953	1.17569	1.14766	0.688816	1.102	0.777603	0.823147	1.05724	1.26532	1.1553	1.04048	1.01083	1.11735	1.12366	0.932016	1.21143	0.688597	1.03916	1.11651	0.743464	1.10413	1.07356	1.12653	1.20881	1.05349	1.14351	1.12341	1.17451	1.09168	1.19554	0.749595	0.964445
P50995	Annexin A11 OS=Homo sapiens GN=ANXA11 PE=1 SV=1 - [ANX11_HUMAN]	27.33	12	0.236154	0.93396	0.994313	1.06462	0.144669	0.184403	14.5497	17.321	48	0.964548	0.805125	0.947199	1.25512	1.01739	0.828292	1.01435	0.932676	1.20332	1.06282	0.8112	1.08971	0.965168	0.947155	0.950348	1.38844	1.01756	1.32427	1.10322	0.907737	0.99785	1.08327	1.20596	1	0.951151	1.32297	0.939884	1.13969	1.13445	1.10216	1.03	1.08501	0.862095	1.01389	1.01974	0.750532	1.0026
P59998	Actin-related protein 2/3 complex subunit 4 OS=Homo sapiens GN=ARPC4 PE=1 SV=3 - [ARPC4_HUMAN]	33.93	5	0.237307	0.938559	1.00839	1.0744	0.111746	0.178967	11.0816	16.6573	48	0.992898	1.04262	0.99971	1.11836	0.941975	0.958095	1.11988	1.05087	0.749164	1.15238	1.07039	0.904337	0.878526	0.97967	1.18	1.15009	1.01264	0.903091	0.959098	0.953868	1.24303	0.810347	0.854005	1.17969	1.2075	0.927727	1.10602	1.26125	1.27786	0.93997	1.14986	1.09095	0.810778	1.11601	1.01668	0.902389	0.99486
P07585	Decorin OS=Homo sapiens GN=DCN PE=1 SV=1 - [PGS2_HUMAN]	63.51	19	0.237851	0.894711	0.916257	1.02408	0.191473	0.290909	20.8973	28.4068	48	1.01057	0.994343	0.655236	0.779668	0.772101	1.11559	0.955412	0.838749	0.706308	0.972683	0.851554	1.34287	1.05153	0.767658	0.80971	0.746988	1.36012	1.17033	0.873347	1.67712	0.73899	1.43338	1.29532	0.895907	0.704788	1.19628	1.09029	0.715452	0.967126	1.10297	0.850222	0.813805	0.550375	1.09815	0.81601	0.853056	1.16908
Q13976-2	Isoform Beta of cGMP-dependent protein kinase 1 OS=Homo sapiens GN=PRKG1 - [KGP1_HUMAN]	23.47	12	0.238628	0.891196	0.950294	1.06631	0.277252	0.200224	29.1754	18.7772	28				1.47137	0.569546	0.998256	0.990512		0.994334	0.843344		0.784694				1.10599	1.21766	1.17954	1.01245		1.00126	0.852734		1.01747				1.23907	0.77078	0.907644	1.12014		0.797538	1.19497		1.39139
Q9NSD9	Phenylalanine--tRNA ligase beta subunit OS=Homo sapiens GN=FARSB PE=1 SV=3 - [SYFB_HUMAN]	3.4	2	0.239919	1.08567	1.08811	1.00225	0.0747056	0.0817531	6.86563	8.15697	8					1.14093	1.03528											1.07108	1.0251											0.865064	0.985557
P01861	Ig gamma-4 chain C region OS=Homo sapiens GN=IGHG4 PE=1 SV=1 - [IGHG4_HUMAN]	49.54	5	0.240179	0.753033	0.866215	1.1503	0.322349	0.72444	37.2135	62.9783	40	0.902609	0.902921	1.18439	0.716135	0.750277	0.843294	0.788149	1.54754			0.319064	0.707768	1.23183	1.08815	0.719799	1.4169	1.18417	0.813597	0.807086	2.52725			1.45159	1.09706	0.517626	0.861341	1.23672	1.32941	0.490779	0.59926	0.801765	0.891105			0.526947	0.76628	0.899995
Q8IZC6	Collagen alpha-1(XXVII) chain OS=Homo sapiens GN=COL27A1 PE=1 SV=1 - [CORA1_HUMAN]	4.41	3	0.242257	0.662186	0.56891	0.859139	0.290034	0.363766	50.9807	42.3408	12					0.238963	0.684174	0.783592										1.03087	1.50495	0.335312										0.456145	0.669997	0.977344
P31930	Cytochrome b-c1 complex subunit 1, mitochondrial OS=Homo sapiens GN=UQCRC1 PE=1 SV=3 - [QCR1_HUMAN]	15	4	0.24559	1.1539	1.1685	1.01265	0.481153	0.219112	41.177	21.6374	28	0.847776			1.18238	0.807999	0.797478			2.17381	1.24496		1.12509	1.10446			1.08506	1.00246	1.18029			0.94288	1.58292		0.844612	1.08962			1.02187	0.882877	1.12171			0.670807	0.970559		0.963597	0.91691
P50213	Isocitrate dehydrogenase [NAD] subunit alpha, mitochondrial OS=Homo sapiens GN=IDH3A PE=1 SV=1 - [IDH3A_HUMAN]	9.02	2	0.248774	1.15459	1.33187	1.15355	0.416625	0.284424	31.2811	24.6565	24				1.23409	1.21378		1.26563		2.16206	1.07495	1.04073					1.15572	1.33236		1.62175		1.12328	0.881535	1.22691					0.99844	0.801335		0.891482		1.08383	1.40891	1.1879
P02511	Alpha-crystallin B chain OS=Homo sapiens GN=CRYAB PE=1 SV=2 - [CRYAB_HUMAN]	54.86	8	0.250254	0.905741	0.943004	1.04114	0.155205	0.276491	16.4586	26.5566	48	0.928686	0.736461	0.699147	0.925857	0.990801	1.03752	0.981167	0.911611	0.833841	1.03735	1.30046	0.933146	0.90972	1.28336	1.20106	1.06398	1.09636	0.935265	1.14278	0.905725	1.11996	0.713665	0.858641	0.930999	0.867528	1.03898	1.09048	0.902947	1.13003	1.03973	0.932504	0.908371	0.932076	0.730357	0.956963	1.06039	0.987744
P00568	Adenylate kinase isoenzyme 1 OS=Homo sapiens GN=AK1 PE=1 SV=3 - [KAD1_HUMAN]	35.57	6	0.251738	0.879967	0.94359	1.0723	0.203083	0.306973	21.5224	28.6275	35	0.918066	0.801043		1.228	1.188	1.09091	1.04781	0.79797			0.763546	0.656961	1.16827	1.96398		1.16359	1.09281	0.966671	1.06719	1.65275			1.30308	1.00967	0.493949	0.380576		0.911455	1.08103	0.99915	1.0086	0.873442			1.11422	0.719785	0.9621
P13929	Beta-enolase OS=Homo sapiens GN=ENO3 PE=1 SV=4 - [ENOB_HUMAN]	24.42	2	0.253794	1.25383	1.25784	1.0032	0.597155	0.278467	47.4747	27.7579	16			1.55838	1.28056					1.7769			0.41551			0.851682	1.16135					1.10334			1.11765			1.07538	1.08598					1.53464			0.681835
P05452	Tetranectin OS=Homo sapiens GN=CLEC3B PE=1 SV=3 - [TETN_HUMAN]	17.82	3	0.255124	0.891026	1.00185	1.12437	0.28882	0.326572	28.8288	29.0448	47	1.16656	1.02845	1.15558	1.35904	1.15267	0.805403	0.977483	1.02011	1.08296	0.833499	1.21147	0.228929	1.13021	2.29755	0.726064	1.68355	1.16175	0.642534	1.213	1.36819	0.889512	1.23081	1.22322	1.28503	1.159	0.979563	1.24978	1.62576	0.962428	0.848482	1.10695	1.03808	1.1672	0.903751	1.21213	0.55025	0.982743
P62277	40S ribosomal protein S13 OS=Homo sapiens GN=RPS13 PE=1 SV=2 - [RS13_HUMAN]	17.88	2	0.25684	1.11312	1.04103	0.935236	0.282014	0.203355	27.0899	21.7437	32	1.17405	0.573809	1.36067		1.0876	1.36493	1.12726	0.876194		0.763751			1.05236	0.804982	1.07048		0.963361	0.876404	1.07325	0.793149		0.59159			0.842765	1.03066	0.813444		1.21397	0.97425	1.17314	0.813545		1.04393			1.12443
P61247	40S ribosomal protein S3a OS=Homo sapiens GN=RPS3A PE=1 SV=2 - [RS3A_HUMAN]	8.33	2	0.260469	0.8617	0.979083	1.13622	0.187793	0.242765	19.1804	21.3659	16	1.23102			0.806823		0.870409	1.00808						0.898967			1.13616		1.35149	0.649393						1.12278			1.20188		1.04558	1.2048						1.57018
O00468	Agrin OS=Homo sapiens GN=AGRN PE=1 SV=4 - [AGRIN_HUMAN]	3.52	5	0.26056	0.886454	0.955859	1.07829	0.284958	0.203909	29.8117	18.9103	24	0.860308		0.428318		1.19652		1.13624	0.994807				1.11897	1.05526		0.950758		1.1781		1.05328	1.01028				0.610658	1.14216		1.04219		0.893399		1.07081	1.01955				1.51382	1.12919
P01623	Ig kappa chain V-III region WOL OS=Homo sapiens PE=1 SV=1 - [KV305_HUMAN]	52.29	4	0.261792	1.21122	1.26831	1.04713	0.749736	0.348723	59.1132	33.3027	32	0.810831			1.04163	0.654993	1.0169	0.945738	1.82811	2.91333		0.934915		0.810299			1.05362	0.647344	0.86968	0.969565	1.38334	0.881008		0.967897		1.97084			1.1254	0.709063	0.937883	0.902531	1.86941	1.04639		1.2346		1.00629
O43301	Heat shock 70 kDa protein 12A OS=Homo sapiens GN=HSPA12A PE=1 SV=2 - [HS12A_HUMAN]	8.89	5	0.262121	0.888161	0.945464	1.06452	0.272395	0.290649	28.8107	27.3034	40			0.812172	1.47229	1.08708	0.950113	1.03234	0.978099	1.17282	0.557225	0.603632	0.788869			1.01687	1.22373	1.30246	0.996422	1.03287	1.00348	1.07625	0.72843	1.58195	1.00985			1.31144	1.3319	1.25949	0.805302	0.984663	0.982122	0.337319	1.0911	0.970068	1.06315
D9YZV8	Tropomyosin 1 (Alpha) isoform 7 OS=Homo sapiens GN=TPM1 PE=3 SV=1 - [D9YZV8_HUMAN]	72.54	7	0.263062	1.32811	1.2733	0.95873	0.918506	0.804097	72.1359	83.871	48	0.654992	3.75073	0.330619	0.704205	1.01857	1.7736	1.07105	0.840109	1.44824	0.696305	2.01598	0.975203	0.69703	0.256715	0.540859	0.412564	0.719649	1.02969	0.996593	1.17082	0.90115	0.993125	1.09662	1.00176	5.36394	0.74701	0.561283	0.432983	0.619206	0.796839	0.771341	0.922013	1.12065	0.799118	1.17765	0.757435	0.839678
Q13151	Heterogeneous nuclear ribonucleoprotein A0 OS=Homo sapiens GN=HNRNPA0 PE=1 SV=1 - [ROA0_HUMAN]	14.1	2	0.263554	0.839305	1.10491	1.31645	0.142781	0.290849	12.9225	22.0934	12					0.989346			1.26452		1.06085							1.14348			1.36017		0.971671							1.12997			1.56693		1.22649
Q15019	Septin-2 OS=Homo sapiens GN=SEPT2 PE=1 SV=1 - [SEPT2_HUMAN]	45.15	10	0.264797	1.07374	1.18891	1.10725	0.255194	0.203512	21.4646	18.3799	48	1.08184	1.5882	1.2347	1.40484	1.00094	0.688801	1.12869	1.15406	1.29859	1.28049	1.50756	0.898198	0.903205	1.06248	1.24962	1.40553	1.16476	1.01856	0.806175	1.21372	0.929179	1.01797	1.1746	1.19622	0.981234	1.24675	1.24305	1.37779	1.03201	1.0362	1.11641	1.04026	1.19927	1.22533	1.06121	0.793317	0.972876
A5A3E0	POTE ankyrin domain family member F OS=Homo sapiens GN=POTEF PE=1 SV=2 - [POTEF_HUMAN]	10.88	3	0.264849	0.92513	0.968166	1.04652	0.220009	0.204408	22.7243	19.5322	48	1.23487	0.830035	0.986853	1.25589	1.13192	0.42717	1.09581	0.918297	0.920989	0.91067	1.03882	0.866664	1.12213	1.11197	1.20145	1.28078	1.18019	1.60271	1.10678	1.07285	0.871286	0.937208	1.04105	1.00947	0.665183	1.03787	1.02775	1.29185	0.937511	1.00522	0.999524	1.01629	1.01057	1.15175	1.03993	0.761972	1.05785
Q13557	Calcium/calmodulin-dependent protein kinase type II subunit delta OS=Homo sapiens GN=CAMK2D PE=1 SV=3 - [KCC2D_HUMAN]	10.62	3	0.264904	0.91781	1.02643	1.11835	0.0483688	0.128257	4.71234	11.4685	12					1.06479	0.972093	1.0424										1.10216	1.05332	1.13993										1.2314	0.992899	1.07063
P01008	Antithrombin-III OS=Homo sapiens GN=SERPINC1 PE=1 SV=1 - [ANT3_HUMAN]	28.45	11	0.265687	0.9516	1.02305	1.07509	0.127021	0.13415	12.4159	12.4781	44	0.987099		1.02472	1.32392	1.13915	1.08866	0.868625	1.00862	0.957447	0.906548	1.02477	0.924003	1.01925		0.853756	1.31437	1.11603	0.941371	1.0284	1.18942	1.09023	1.16475	1.13145	0.948463	0.952754		1.11936	1.08538	0.998533	1.00683	0.933719	1.01018	1.02883	0.990418	1.23325	1.04445	1.00811
Q9UGT4	Sushi domain-containing protein 2 OS=Homo sapiens GN=SUSD2 PE=1 SV=1 - [SUSD2_HUMAN]	16.18	7	0.266664	0.924337	0.952474	1.03044	0.203082	0.209541	21.3215	20.3351	48	0.979439	0.573063	0.945005	1.18526	1.36854	0.817806	0.840688	0.913377	1.089	0.962295	0.976401	0.778812	1.0008	0.853863	1.12896	0.884298	0.934555	1.20529	1.19692	0.942542	0.807578	1.05719	1.11414	0.765212	0.866555	0.816324	1.20383	0.782859	0.820186	1.1673	0.840989	1.09825	0.937328	1.62384	1.06538	0.863207	1.14593
P05091	Aldehyde dehydrogenase, mitochondrial OS=Homo sapiens GN=ALDH2 PE=1 SV=2 - [ALDH2_HUMAN]	44.1	14	0.267281	0.883707	1.023	1.15762	0.151767	0.403433	14.8356	34.8502	48	0.979327	1.05863	1.18874	1.3211	1.04187	0.82429	1.09863	1.06371	1.05379	0.97607	0.755143	0.914653	1.19544	1.0624	1.30805	1.22843	1.12162	1.16163	1.04484	1.28457	0.958165	0.790229	1.45405	1.06571	0.473169	1.04356	1.23596	1.25495	1.00876	0.967682	1.0685	1.17258	0.928117	1.27282	1.12185	0.805842	0.970946
P49747	Cartilage oligomeric matrix protein OS=Homo sapiens GN=COMP PE=1 SV=2 - [COMP_HUMAN]	17.7	8	0.267582	0.663125	0.795314	1.19934	0.379331	0.832117	47.6958	69.3812	24			0.539999	0.181508	0.863103	0.961793		0.96494				1.26054			1.82052	0.33067	0.994635	0.79345		1.10856				0.800968			1.72837	0.268641	0.611286	1.18226		1.00496				2.91875
Q96JY6	PDZ and LIM domain protein 2 OS=Homo sapiens GN=PDLIM2 PE=1 SV=1 - [PDLI2_HUMAN]	21.59	5	0.268375	1.0765	1.05266	0.977852	0.0977611	0.149868	9.28709	15.3263	24	0.989712				0.963591	1.06464	1.20776	1.1212				0.969036	1.00186				0.664133	1.09265	1.00054	1.033				0.901959	0.901368				0.719034	0.95503	1.14875	1.11292				0.94127	1.23926
P00915	Carbonic anhydrase 1 OS=Homo sapiens GN=CA1 PE=1 SV=2 - [CAH1_HUMAN]	58.62	11	0.26869	1.17256	1.06885	0.911548	0.413329	0.424015	38.6705	46.516	48	0.683331	0.696974	1.63172	1.45234	1.09748	1.29781	0.685069	0.90933	1.31048	0.725687	1.7624	0.573556	0.847734	0.78897	0.599801	0.856869	0.966105	0.502377	0.932358	1.8788	1.46075	0.900088	0.467939	0.807025	2.29254	0.409161	0.74492	0.550467	0.561312	0.685818	0.514766	0.957879	1.22385	0.755298	1.06764	1.06051	0.851609
Q14103	Heterogeneous nuclear ribonucleoprotein D0 OS=Homo sapiens GN=HNRNPD PE=1 SV=1 - [HNRPD_HUMAN]	12.68	4	0.268793	0.879122	0.937909	1.06687	0.100947	0.336177	10.763	31.5105	36		0.844008	0.945742	1.04322	0.821881	0.817516			1.11135	0.933451	0.996161	0.927854		0.821276	0.881476	1.29081	0.915102	1.07529			0.798857	0.855545	2.31795	1.46282		0.986947	0.925653	1.04527	1.30656	0.856657			0.540927	1.07496	1.27335	0.892411
P08514	Integrin alpha-IIb OS=Homo sapiens GN=ITGA2B PE=1 SV=3 - [ITA2B_HUMAN]	11.65	10	0.270518	1.4372	1.34711	0.937315	1.15557	0.350712	85.7815	37.4167	16						1.21013		2.99532		0.845213		0.337774						0.883668		1.11458		1.66487		0.44945						0.897664		1.03095		0.789817		0.706898
P35237	Serpin B6 OS=Homo sapiens GN=SERPINB6 PE=1 SV=3 - [SPB6_HUMAN]	6.12	2	0.271518	1.14007	1.1101	0.973707	0.280726	0.217214	25.2884	22.3079	20					0.805894	0.987735	0.95443	1.31758	1.48484								0.814217	0.876061	1.11058	1.41277	0.963863								0.660522	0.942197	0.941379	1.45827	0.896991
Q0ZGT2	Nexilin OS=Homo sapiens GN=NEXN PE=1 SV=1 - [NEXN_HUMAN]	11.7	8	0.272303	1.1692	0.983877	0.841496	0.46133	0.279689	46.889	33.2371	36	0.79108	0.69193	0.684509	0.512156	0.901216	2.02944	0.811667			1.33932		1.09358	1.02578	1.11957	1.02209	0.498086	0.782713	0.357212	0.774718			0.996529		1.15661	0.437628	0.930749	1.02314	0.552881	0.986357	1.21376	0.626631			1.10196		0.857938	0.573746
P25398	40S ribosomal protein S12 OS=Homo sapiens GN=RPS12 PE=1 SV=3 - [RS12_HUMAN]	25	3	0.272329	1.10183	1.0738	0.974563	0.231055	0.263634	21.5175	27.0515	44	1.0325	1.29088	0.937046		1.09834	1.16699	1.21535	1.02562	0.687559	1.05736	0.780211	1.51994	1.15758	1.14626	1.31023		0.899087	0.865743	0.976511	0.90864	0.997727	0.698437	1.16015	1.00959	0.677576	1.01744	1.38889		1.55172	0.855023	1.3821	0.75171	0.509651	0.962352	1.02816	0.951281	1.12437
P56199	Integrin alpha-1 OS=Homo sapiens GN=ITGA1 PE=1 SV=2 - [ITA1_HUMAN]	13.15	16	0.275952	1.16036	1.15568	0.995962	0.619121	0.357396	53.5722	35.8845	48	0.603147	1.46948	0.607251	0.64789	1.00712	1.02376	1.02881	1.04444	0.737207	1.24395	2.82144	1.63361	0.824193	1.53372	1.23116	0.627383	0.956765	1.05909	0.959654	1.20751	0.983536	1.53695	0.481373	1.12425	1.36248	1.29544	1.16947	0.729755	0.806186	0.877976	0.949915	0.991069	1.13064	1.09477	0.838693	0.986095	0.723616
Q9NZN3	EH domain-containing protein 3 OS=Homo sapiens GN=EHD3 PE=1 SV=2 - [EHD3_HUMAN]	17.01	5	0.280403	0.848748	0.899936	1.06031	0.128378	0.226782	14.2653	21.3883	12					0.941855	0.755838	1.00211										0.762651	1.0825	1.22272										1.11881	0.9605	0.828128
Q15113	Procollagen C-endopeptidase enhancer 1 OS=Homo sapiens GN=PCOLCE PE=1 SV=2 - [PCOC1_HUMAN]	5.79	2	0.281447	0.889317	0.913422	1.02711	0.245984	0.113644	26.9299	11.0645	12				1.05219		0.629409						1.05866				1.00335		1.0546						0.933484				0.902003		0.981254						0.928295
Q09666	Neuroblast differentiation-associated protein AHNAK OS=Homo sapiens GN=AHNAK PE=1 SV=2 - [AHNK_HUMAN]	44.53	101	0.284025	1.14337	1.16636	1.02011	0.68292	0.262188	58.5515	25.7019	48	0.923456	3.26228	0.962426	0.787575	1.01239	1.28301	1.05243	0.997823	0.575689	1.1678	0.971824	0.99959	0.873065	0.599853	1.07535	0.671259	0.920107	0.980922	0.859418	0.931744	1.38692	1.11385	0.870669	0.915556	1.07318	0.989061	1.20602	0.82963	1.09062	1.00908	1.0594	0.95499	1.2099	1.02176	0.938534	0.968658	1.00881
P04899	Guanine nucleotide-binding protein G(i) subunit alpha-2 OS=Homo sapiens GN=GNAI2 PE=1 SV=3 - [GNAI2_HUMAN]	43.38	9	0.284175	0.927823	0.975885	1.0518	0.277121	0.184169	28.3969	17.5099	48	0.700602	1.2067	1.06838	1.37408	0.834954	0.710103	1.0124	1.13447	0.516928	0.886075	1.41893	0.847	0.806063	1.34932	1.26604	1.21549	0.972879	1.15666	0.858474	1.10183	1.31893	1.18231	1.02445	1.10647	0.947501	0.957551	0.918245	1.12027	1.06172	1.04939	1.05735	1.04651	1.20602	0.98472	1.03028	0.780029	1.11733
Q8IWA5-3	Isoform 3 of Choline transporter-like protein 2 OS=Homo sapiens GN=SLC44A2 - [CTL2_HUMAN]	4.26	2	0.287349	0.852941	0.923562	1.0828	0.281219	0.281247	30.4494	25.9741	20				1.10687	1.15179	0.710297	1.11209	0.536755								1.39161	0.981653	0.935011	1.16968	0.734788								1.07766	0.884352	1.2415	1.05395	0.753653
P04632	Calpain small subunit 1 OS=Homo sapiens GN=CAPNS1 PE=1 SV=1 - [CPNS1_HUMAN]	26.49	4	0.288383	0.86977	0.871553	1.00205	0.283356	0.0808828	32.5116	8.07174	8					1.07192	0.67119											1.09247	0.934516											0.918257	1.10877
Q99798	Aconitate hydratase, mitochondrial OS=Homo sapiens GN=ACO2 PE=1 SV=2 - [ACON_HUMAN]	8.33	5	0.288613	0.87999	0.998251	1.13439	0.379635	0.28358	38.03	24.9985	32	0.962064			1.73946	1.03413	1.0042	0.942608	1.15936	0.392425			0.751759	0.896021			1.6989	0.923853	0.849777	1.14804	1.39465	1.22335			0.971378	0.693617			1.27141	0.953944	1.19903	0.891792	1.19392	1.56841			0.721382	1.22046
Q9UNH7	Sorting nexin-6 OS=Homo sapiens GN=SNX6 PE=1 SV=1 - [SNX6_HUMAN]	6.9	3	0.288774	1.21378	1.08401	0.893089	0.288101	0.351257	26.5772	39.3306	20		1.00751	1.58105		1.04627	0.939634	0.845612							1.36921	0.72143		0.840173	0.724252	1.22935							0.946527	1.0814		0.65639	0.735157	0.841856
P07355	Annexin A2 OS=Homo sapiens GN=ANXA2 PE=1 SV=2 - [ANXA2_HUMAN]	73.45	24	0.292975	1.05461	1.03861	0.984832	0.193681	0.135806	18.648	13.7898	48	0.93708	0.923648	0.798748	1.11695	1.00712	1.18798	1.17665	0.889679	0.84433	0.984618	1.09165	1.5049	0.903498	0.858951	0.901535	0.813258	0.897461	0.995304	0.952665	1.01635	1.13409	1.17137	1.03633	0.893786	0.810724	0.979824	0.950194	0.857963	1.17769	1.03725	1.07927	0.935123	0.799308	0.975431	0.865656	1.32665	1.06681
Q8WWA0	Intelectin-1 OS=Homo sapiens GN=ITLN1 PE=1 SV=1 - [ITLN1_HUMAN]	12.14	3	0.294121	1.22423	1.23323	1.00735	0.455789	0.491321	36.9589	48.7734	28	2.08381			1.23084	0.89521	0.798933	1.57356	1.11912		0.931154			0.992374			1.65314	0.538707	1.43119	1.0761	0.546454		0.369654			0.890194			1.14239	1.22798	1.49198	1.07768	2.52564		0.761484			0.818789
P25705	ATP synthase subunit alpha, mitochondrial OS=Homo sapiens GN=ATP5A1 PE=1 SV=1 - [ATPA_HUMAN]	48.1	20	0.294517	0.953166	1.00499	1.05437	0.0803342	0.153702	7.99351	14.5776	48	0.863856	0.984256	1.13571	0.943215	0.939106	1.02708	1.01496	1.15696	0.983308	1.03041	0.981058	1	0.858262	1.00264	1.10577	0.866305	1.01624	1.04389	0.872012	1.26159	0.994775	1.09474	1.14462	0.939969	1.22475	1.06015	1.21552	0.82561	0.893263	1.10098	1.10583	1.19542	1.1445	1.02342	0.99209	0.962545	1.15931
Q16363	Laminin subunit alpha-4 OS=Homo sapiens GN=LAMA4 PE=1 SV=4 - [LAMA4_HUMAN]	7.08	9	0.29547	0.801674	0.974721	1.21586	0.337236	0.647769	34.5982	53.2767	36	0.882957			1.58489	0.793549	0.932411	0.947253	0.58768	1.45017	0.631619	0.961966		1.15135			1.35201	2.71536	0.980889	1.39749	1.94672	0.928982	0.618041	2.82998		0.665243			1.10548	0.628999	1.52186	0.706984	0.582742	0.550155	0.842414	0.970566		0.859903
B4E2V5	Erythrocyte band 7 integral membrane protein OS=Homo sapiens GN=STOM PE=2 SV=1 - [B4E2V5_HUMAN]	21.94	4	0.295634	1.269	1.38729	1.09321	0.63215	0.315945	45.5673	28.9007	12			2.10732		1.13111	0.923436									0.906538		1.06504	1.04835									1.19214		1.21086	0.769446
Q8WUP2	Filamin-binding LIM protein 1 OS=Homo sapiens GN=FBLIM1 PE=1 SV=2 - [FBLI1_HUMAN]	37.27	12	0.296851	1.12646	1.17283	1.04117	0.376952	0.373501	32.1405	35.8733	48	0.918972	2.22532	1.04658	0.863627	0.956084	1.27861	0.906796	1.23356	0.945989	1.33465	0.996324	1.36742	0.774578	0.576144	1.08882	0.773981	0.77479	0.820441	0.955702	0.589977	0.970231	1.30155	0.796233	1.34383	1.94218	1.31828	1.01654	1.025	1.04267	0.811508	0.993769	1.23995	1.24808	0.821412	1.06147	1.07799	0.918619
P63010	AP-2 complex subunit beta OS=Homo sapiens GN=AP2B1 PE=1 SV=1 - [AP2B1_HUMAN]	5.12	3	0.297144	0.820901	0.948383	1.1553	0.330289	0.33112	34.8265	28.6611	16			1.4406			0.790782				0.826752		0.735399			1.98444			0.931437				0.948405		1.23053			1.17858			1.02925				1.00818		0.91034
Q15121	Astrocytic phosphoprotein PEA-15 OS=Homo sapiens GN=PEA15 PE=1 SV=2 - [PEA15_HUMAN]	36.92	3	0.298992	0.826421	0.924438	1.1186	0.370825	0.43341	40.1136	38.7456	28	0.895038			1.64212	0.941354		0.928646			0.701549	0.946501	0.415853	0.856236			1.33602	0.926991		1.19744			0.580452	1.35097	1.15479	0.241058			1.37293	1.25125		0.889902			1.23759	1.17049	0.527527	1.03495
P62269	40S ribosomal protein S18 OS=Homo sapiens GN=RPS18 PE=1 SV=3 - [RS18_HUMAN]	10.53	2	0.301516	1.10223	1.09235	0.991035	0.213434	0.199996	19.539	20.1805	24			1.48006		1.02619	1.13495	0.863402			1.09439	0.955098				1.26334		0.910103	0.928838	0.958051			0.653714	1.31518				1.01786		0.867562	0.815204	1.02559			1.16382	0.92541
P18669	Phosphoglycerate mutase 1 OS=Homo sapiens GN=PGAM1 PE=1 SV=2 - [PGAM1_HUMAN]	48.43	9	0.302372	0.932436	0.986594	1.05808	0.180337	0.176425	18.2787	16.6741	36	1.06289		1.05654	1.28606	1.10897	0.858966	0.912585	1.03296			0.913758	0.646621	1.21469		1.11779	1.0921	1.03179	1.20379	1.19116	1.21554			1.14162	1.16973	0.3925		1.17581	1.16593	0.999508	0.937911	0.911565	1.12769			0.96107	0.719729	1.02805
P22626	Heterogeneous nuclear ribonucleoproteins A2/B1 OS=Homo sapiens GN=HNRNPA2B1 PE=1 SV=2 - [ROA2_HUMAN]	32.01	11	0.302606	1.08063	1.0921	1.01061	0.326572	0.196852	29.903	19.4784	48	1.67916	1.06773	0.908902	0.868688	1.04007	0.860854	1.17661	1.33573	0.766326	1.12054	0.635267	1.64538	1.00531	1.20242	1.05349	0.955214	0.970129	0.99263	0.995714	1.06775	0.917729	0.983184	1.34176	0.841303	0.568948	1.43665	1.09322	1.00598	1.04299	0.907617	1.21632	1.31642	0.947058	0.893747	0.921688	1.22678	1.20055
O43852	Calumenin OS=Homo sapiens GN=CALU PE=1 SV=2 - [CALU_HUMAN]	12.7	2	0.303023	1.16721	1.05258	0.901795	0.295602	0.228245	28.0834	25.3101	16	0.965273					0.83838	0.917702				1.48898		0.876548					0.815207	0.973895				1.15807		0.257135					1.049	1.00488				1.00974		0.77494
P23246	Splicing factor, proline- and glutamine-rich OS=Homo sapiens GN=SFPQ PE=1 SV=2 - [SFPQ_HUMAN]	6.08	5	0.303164	1.10627	0.979502	0.885413	0.272818	0.201172	27.8527	22.7207	32	1.30494		0.578097	0.762869	0.970517	0.851664	0.866845	1.12604			1.37504		0.845334		0.930659	0.842075	0.831691	0.771911	0.853686	1.2751			0.710891		1.36674		0.896619	0.657933	0.94124	0.766486	0.804447	1.24459			1.01355		0.961751
Q93052	Lipoma-preferred partner OS=Homo sapiens GN=LPP PE=1 SV=1 - [LPP_HUMAN]	39.71	17	0.30317	1.1914	1.242	1.04247	0.67019	0.54143	53.9604	51.9372	48	1.0055	2.89873	0.605224	0.645517	0.871619	1.06934	1.01802	0.828204	1.41292	0.867509	2.06868	1.61279	0.790613	0.66287	0.822687	0.514698	0.838658	0.969468	1.20055	0.90399	0.935557	1.08863	0.522783	0.940902	3.01083	1.3677	0.965667	0.548941	0.986943	1.04355	1.21244	0.86805	1.08065	0.799118	0.886536	1.40537	0.976486
P39059	Collagen alpha-1(XV) chain OS=Homo sapiens GN=COL15A1 PE=1 SV=2 - [COFA1_HUMAN]	10.09	12	0.303429	0.890295	0.998662	1.12172	0.15079	0.397774	15.0992	35.4611	48	1.0045	0.817313	1.13863	1.29094	1.09015	1.15699	0.965949	0.857196	0.867115	0.935952	0.813676	1.04553	1.32782	1.02904	1.11425	1.07248	0.732936	0.838626	1.11284	0.66957	1.03778	0.832982	1.24325	0.949705	0.872013	1.14845	0.973932	0.906577	1.38753	1.52068	1.00177	1.16981	0.917349	1.05104	1.03609	1.4498	0.78741
Q9UMY4	Sorting nexin-12 OS=Homo sapiens GN=SNX12 PE=1 SV=3 - [SNX12_HUMAN]	13.37	2	0.30398	1.1063	0.997624	0.901764	0.205528	0.189424	20.6018	21.006	24	0.978304				1.10023	1.33124	0.99533	0.829364		0.751272			1.11018				0.849216	1.01849	0.976676	0.757434		0.535039			0.825115				1.28383	1.0484	1.09278	0.704135		0.783951			1.05139
P04844	Dolichyl-diphosphooligosaccharide--protein glycosyltransferase subunit 2 OS=Homo sapiens GN=RPN2 PE=1 SV=3 - [RPN2_HUMAN]	9.35	3	0.307328	0.923011	0.996587	1.07971	0.234177	0.164448	23.4979	15.2307	28			0.975985	1.45914	1.10902	0.771357	0.966424	0.900358		0.793827					1.33587	1.22523	1.03889	1.06302	0.976016	1.14678		0.922778					1.10794	1.42578	0.928377	0.951893	0.95231	1.00861		0.983537
P09525	Annexin A4 OS=Homo sapiens GN=ANXA4 PE=1 SV=4 - [ANXA4_HUMAN]	49.84	14	0.309419	0.93297	1.00412	1.07626	0.198667	0.214176	19.7852	19.9	48	0.934265	0.641786	1.26416	1.38087	0.947926	1.06744	1.18668	0.904206	0.821605	0.982198	0.966619	0.951708	1.0598	0.934085	0.924006	1.48336	0.92281	1.39319	1.16194	0.893885	1.03082	0.834602	1.16915	1.39147	0.847552	0.794436	0.981269	1.33663	1.25772	1.19395	1.1461	0.905499	1.08024	1.07184	1.04352	0.776075	0.91106
P68371	Tubulin beta-4B chain OS=Homo sapiens GN=TUBB4B PE=1 SV=1 - [TBB4B_HUMAN]	65.17	5	0.310616	0.907645	0.990439	1.09122	0.313392	0.271506	31.6417	24.881	44	1.07115		1.31946	0.964286	1.10629	1.65473	1.07312	0.683093	0.797784	0.95994	0.723024	0.541959	1.0753		1.5633	1.19504	1.26509	0.749232	1.01733	1.01894	1.12419	1.05652	1.40505	0.858498	0.772545		1.76874	1.22428	1.16157	1.0246	0.932637	0.808593	0.843676	1.15912	1.3975	0.522605	0.948033
P48047	ATP synthase subunit O, mitochondrial OS=Homo sapiens GN=ATP5O PE=1 SV=1 - [ATPO_HUMAN]	34.74	5	0.311162	0.944296	0.966627	1.02365	0.1871	0.115427	19.356	11.276	32	0.779629		1.32343		0.843033	0.854149	1.1506	0.959893		0.825141	0.997141		0.874798		1.00832		0.862908	1.17058	1.14602	1.03243		0.851869	0.96001		1.27766		1.03005		1.08594	1.01823	0.980708	0.94505		1.15664	0.982442		1.05178
P37235	Hippocalcin-like protein 1 OS=Homo sapiens GN=HPCAL1 PE=1 SV=3 - [HPCL1_HUMAN]	7.77	2	0.311612	0.826094	1.05032	1.27143	0.216864	0.330625	20.6474	26.0042	12						1.2505		1.08053			0.819935							1.05883		1.43746			1.63341							0.890489		1.00316			1.45193
O75746	Calcium-binding mitochondrial carrier protein Aralar1 OS=Homo sapiens GN=SLC25A12 PE=1 SV=2 - [CMC1_HUMAN]	8.7	4	0.311949	0.909341	0.974882	1.07207	0.154787	0.187711	15.8775	17.5091	20					1.17212	0.881741	0.979285			0.775111	1.06615						1.16684	1.20629	1.19676			0.852877	1.21955						0.825698	0.876691	0.894542			0.984303	1.2285
P35555	Fibrillin-1 OS=Homo sapiens GN=FBN1 PE=1 SV=3 - [FBN1_HUMAN]	31.49	77	0.31207	1.13858	1.10799	0.973127	0.470052	0.369419	42.4241	37.9621	48	1.51189	1.81247	0.768953	0.600591	0.674747	1.13043	0.848663	1.06595	0.473927	1.19685	1.2621	1.94925	0.774336	0.833673	0.730082	0.708013	0.65544	0.735118	0.94106	0.705753	0.887618	1.3652	0.692721	0.910399	2.17723	1.99162	1.0057	0.839126	0.873249	1.15897	0.908033	1.12755	0.849339	0.725493	0.613657	1.66118	0.995285
P53004	Biliverdin reductase A OS=Homo sapiens GN=BLVRA PE=1 SV=2 - [BIEA_HUMAN]	12.84	3	0.312391	0.922903	1.03214	1.11837	0.152122	0.183553	14.7384	16.4126	24	0.937443				1	0.834958	0.996536	1.23296	1.19097				1.09028				0.936566	0.932078	1.15208	1.48415	1.09892				0.975123				1.04151	1.02457	1.12223	1.5039	1.36157				1.09532
P68871	Hemoglobin subunit beta OS=Homo sapiens GN=HBB PE=1 SV=2 - [HBB_HUMAN]	95.24	8	0.313419	1.14325	1.14769	1.00389	0.351965	0.443329	30.6672	44.1612	48	0.776497	1.35365	1.49024	1.73417	0.990001	1.2642	0.935015	0.861947	1.16844	0.763616	1.6635	0.77106	0.738222	0.65642	0.62798	1.15739	1.0299	0.761753	1.05216	1.3023	1.29079	1.29976	0.6143	0.853751	3.10045	0.920288	0.782128	0.758329	0.616028	0.853775	0.764535	1.00186	1.15905	0.799118	0.946776	1.21969	0.902531
O75131	Copine-3 OS=Homo sapiens GN=CPNE3 PE=1 SV=1 - [CPNE3_HUMAN]	13.78	5	0.315105	1.08831	1.07202	0.985031	0.237024	0.262886	22.11	26.6881	48	1.19182	0.714003	0.865672	1.19235	1.0072	1.1764	1.04452	1.21452	1.14135	0.991632	1.58347	0.741285	1.15301	0.954999	1.15717	1.3183	1.26734	0.786108	0.90239	0.928571	0.733544	1.00587	0.6004	1.33704	0.783348	0.921307	0.944666	1.35885	1.34433	1.06744	1.1104	1.10081	0.542906	0.969676	0.854705	0.967919	1.04442
P19338	Nucleolin OS=Homo sapiens GN=NCL PE=1 SV=3 - [NUCL_HUMAN]	10.7	6	0.315275	1.05381	1.02515	0.972807	0.082224	0.136007	8.02069	13.9809	32	1.08469			1.07466	1.06997	1.07907	0.973041	0.86343		0.966823	1.08951		0.939315			1.21642	0.904112	0.91519	0.698448	0.936453		0.928326	0.854669		1.20471			1.1199	0.984764	0.963259	0.911472	0.828251		0.884823	0.883697		1.03197
P61978	Heterogeneous nuclear ribonucleoprotein K OS=Homo sapiens GN=HNRNPK PE=1 SV=1 - [HNRPK_HUMAN]	35.21	12	0.315313	1.09233	1.15246	1.05505	0.239642	0.28554	20.7939	27.0641	44	1.09804		1.23299	1.59273	1.14986	1.37384	1.06245	0.931028	1.07281	0.88798	1.44436	0.830979	0.867221		0.95523	1.4106	1.09471	0.589959	1.1826	0.88124	1.16935	1.53184	0.808222	1.14409	2.00249		0.978774	1.23614	1.02113	0.999955	0.945662	1.03816	1.19562	0.857775	0.939889	0.797858	0.959701
Q06830	Peroxiredoxin-1 OS=Homo sapiens GN=PRDX1 PE=1 SV=1 - [PRDX1_HUMAN]	67.84	10	0.317001	1.09424	1.06497	0.973257	0.414295	0.208034	38.9019	21.375	48	0.938509	2.2778	0.743115	0.87481	0.97375	1.14443	1.0068	0.840075	0.853033	1.09027	0.751263	1.28582	0.943013	0.835279	0.901386	0.864568	0.702896	1.11915	0.869978	0.683622	1.24127	0.887999	0.738668	1.03368	1.45272	0.866362	0.841959	0.984062	1.15778	1.08543	1.27646	0.906481	0.843441	0.98735	1.05656	0.756994	1.01679
P00747	Plasminogen OS=Homo sapiens GN=PLG PE=1 SV=2 - [PLMN_HUMAN]	7.65	3	0.319255	0.850374	0.814309	0.95759	0.282858	0.3637	34.7359	37.9808	32	1.19546		0.628982	0.297902	0.709292		0.72214	1.0439		0.958186	0.958611		0.826884		1.072	0.450301	0.976927		0.52665	1.14277		1.80372	0.73819		1.64606		0.949405	0.503611	0.859031		0.930607	1.05708		0.502463	1.3575		1.35627
Q9NVD7	Alpha-parvin OS=Homo sapiens GN=PARVA PE=1 SV=1 - [PARVA_HUMAN]	22.31	8	0.319449	1.07081	1.03879	0.970102	0.161891	0.205277	15.5845	21.1603	44	1.10538	0.828042	0.922417	0.97574	1.01641	0.894697	0.947523	1.17065		1.08863	1.42082	1.0564	1.17816	1.13596	1.20264	0.874411	0.967064	0.858721	1.05476	0.929196		0.689015	0.801939	1.16855	0.65604	1.18401	1.17885	1.01019	1.28322	0.956223	0.93321	0.959503		1.13048	0.929134	1.17427	0.87775
Q92954	Proteoglycan 4 OS=Homo sapiens GN=PRG4 PE=1 SV=2 - [PRG4_HUMAN]	4.2	4	0.323027	1.61209	2.1475	1.33212	1.89596	0.91192	88.287	68.4562	12	4.29861					0.719506						1.42438	2.07694					0.645144						0.735593	0.645618					2.84123						2.6193	0.974215
P14555	Phospholipase A2, membrane associated OS=Homo sapiens GN=PLA2G2A PE=1 SV=2 - [PA2GA_HUMAN]	35.42	5	0.323523	1.20331	1.17229	0.974227	0.839799	0.49426	71.6372	50.7336	48	3.12578	1.42142	0.605598	0.415335	0.541443	0.707236	0.653623	0.818122	0.480275	1.29494	1.77109	2.23267	1.28326	1.83969	1.14695	0.995446	0.568273	0.96969	1.62654	0.486223	0.670891	1.65862	0.60047	0.624115	2.48753	1.50506	1.01117	0.862971	0.521343	0.685074	0.703883	0.957153	0.675891	0.499049	0.529541	1.80996	1.12524
P49748	Very long-chain specific acyl-CoA dehydrogenase, mitochondrial OS=Homo sapiens GN=ACADVL PE=1 SV=1 - [ACADV_HUMAN]	15.57	8	0.324942	1.10057	1.13452	1.03084	0.393549	0.19197	34.6886	18.6226	32	0.872215		0.716001		1.14272	0.87278		0.917429		1.91987	1.17489	1.46026	1.09704		1.30933		1.16342	1.15336		0.960114		1.54607	0.690832	0.879212	0.826977		0.86776		0.91735	0.951081		0.83418		1.1442	0.942296	1.08622	1.1643
P30044	Peroxiredoxin-5, mitochondrial OS=Homo sapiens GN=PRDX5 PE=1 SV=4 - [PRDX5_HUMAN]	41.59	6	0.325001	0.904447	0.959747	1.06114	0.237732	0.30754	24.7703	28.982	44	1.20032	0.861338	0.891633	1.54738	1.06334	0.90626	0.94452	0.788273		0.876065	0.736743	0.741347	1.09205	1.11545	1.00631	1.68178	1.12229	1.18838	1.17882	0.988297		0.719728	1.15018	1.12379	1.17657	0.941115	1.04589	1.49283	1.00355	1.05305	1.08055	0.849562		1.18078	0.905123	0.512402	0.716249
P84095	Rho-related GTP-binding protein RhoG OS=Homo sapiens GN=RHOG PE=1 SV=1 - [RHOG_HUMAN]	8.9	2	0.326241	1.16858	0.980537	0.839084	0.2954	0.118632	30.1263	14.1383	8					0.771658	1.18942											0.750999	0.834166											0.723902	0.957321
P30048	Thioredoxin-dependent peroxide reductase, mitochondrial OS=Homo sapiens GN=PRDX3 PE=1 SV=3 - [PRDX3_HUMAN]	23.05	5	0.329458	0.910118	0.943223	1.03637	0.209384	0.287774	22.1988	27.7674	44	0.996956	0.706016	0.862294	1.22777	0.998521	0.728032	1.36959	0.952791	0.984229		0.743307	0.805934	1.3021	0.837957	1.08157	1.41728	1.1084	1.00929	1.06632	1.19634	0.80563		1.48496	1.024	0.744876	0.69279	0.937091	1.22359	1.12385	0.979642	1.27504	1.05782	0.617901		1.1176	0.692276	1.21865
Q9NTK5	Obg-like ATPase 1 OS=Homo sapiens GN=OLA1 PE=1 SV=2 - [OLA1_HUMAN]	6.06	2	0.332795	1.07399	1.00676	0.937407	0.0640104	0.0835844	6.35803	8.91655	8					1.05203	0.961502											0.936027	0.915863											1.03479	1.03643
P31937	3-hydroxyisobutyrate dehydrogenase, mitochondrial OS=Homo sapiens GN=HIBADH PE=1 SV=2 - [3HIDH_HUMAN]	7.14	2	0.33395	0.885997	1.07784	1.21653	0.145936	0.259862	13.5397	21.3609	16			1.22932		1.06228		1.13533	0.884452							1.20942		1.06776		1.19547	1.26609							1.12548		0.81903		1.13735	1.17307
P14625	Endoplasmin OS=Homo sapiens GN=HSP90B1 PE=1 SV=1 - [ENPL_HUMAN]	16.19	11	0.335594	1.06086	1.0875	1.02512	0.237067	0.163877	21.7992	15.9862	44	0.879306		0.968047	0.957877	0.901303	1.15699	0.964002	1.43598	0.793753	1.23893	1.13135	1.535	0.88868		1.0383	1.02192	0.994095	0.807453	0.689259	0.836922	1.08548	1.13231	1.08792	0.96895	1.36853		0.984066	1.23862	1.21067	0.95595	1.25382	1.17954	1.06718	0.84819	0.883563	1.21443	1.05833
P11766	Alcohol dehydrogenase class-3 OS=Homo sapiens GN=ADH5 PE=1 SV=4 - [ADHX_HUMAN]	35.56	12	0.335908	1.19016	1.25834	1.05729	1.06284	0.388033	84.4634	36.7006	48	0.903654	4.58118	1.22509	0.939019	0.738969	1.33613	0.927491	0.883382	0.885282	1.11006	0.886284	0.683594	0.748325	1.94859	1.19682	0.989271	1.12052	0.717438	0.973133	0.932022	0.865959	0.676156	0.898338	1.2045	0.72977	1.713	1.16325	1.02953	1.21396	0.874476	0.95962	0.908951	0.60596	1.11371	1.14979	0.669415	0.851802
P02649	Apolipoprotein E OS=Homo sapiens GN=APOE PE=1 SV=1 - [APOE_HUMAN]	13.25	4	0.335955	0.872531	0.883756	1.01287	0.0199371	0.165396	2.25594	16.3295	8						0.897854		0.869659										1.12205		0.864056										0.994498		1.26979
P78371	T-complex protein 1 subunit beta OS=Homo sapiens GN=CCT2 PE=1 SV=4 - [TCPB_HUMAN]	20.37	7	0.33618	1.069	1.16982	1.09432	0.308303	0.188452	26.3547	17.2209	44	1.22599		1.12277	1.96163	1.16642	0.867436	1.19727	1.05594	1.08647	0.891954	1.39878	0.893376	1.11645		1.04615	1.26061	0.989872	0.992449	1.16067	1.29945	1.19116	1.06854	0.794546	1.25206	0.639254		1.08158	1.19462	0.97489	1.11331	1.13367	1.22063	1.39135	1.11407	0.776662	0.923978	0.906012
Q15084	Protein disulfide-isomerase A6 OS=Homo sapiens GN=PDIA6 PE=1 SV=1 - [PDIA6_HUMAN]	18.86	5	0.338646	0.888757	1.03187	1.16103	0.296317	0.428319	28.7164	36.8913	48	1.0829	0.604931	1.63482	1.22777	1.05059	0.766205	1.06273	1.01599	1.27968	1.23283	0.72727	0.696727	1.0661	0.695359	1.28816	1.28261	1.05729	1.2333	0.978949	1.00486	0.994506	1.09308	1.21671	1.20388	0.876484	0.866362	0.983895	0.859921	0.882853	0.926776	1.05106	0.922013	1.50368	1.16089	1.23418	0.866404	1.08027
Q16270	Insulin-like growth factor-binding protein 7 OS=Homo sapiens GN=IGFBP7 PE=1 SV=1 - [IBP7_HUMAN]	15.25	3	0.338852	1.10468	0.978969	0.886197	0.314614	0.261983	32.1373	29.5626	44	0.675965		1.41639	0.419918	1.04728	0.814538	1.04619	1.26335	0.773973	1.27324	1.28838	0.749434	1.08115		1.02104	0.494652	0.742123	1.09029	0.995312	0.632876	1.01688	0.541568	0.801266	1.37196	0.439712		0.902427	0.686268	1.35348	1.06038	1.12773	0.872007	0.559946	1.0015	0.87994	0.824094	0.590146
Q63ZY3	KN motif and ankyrin repeat domain-containing protein 2 OS=Homo sapiens GN=KANK2 PE=1 SV=1 - [KANK2_HUMAN]	13.98	9	0.339097	0.932242	1.03708	1.11246	0.222635	0.195186	21.4674	17.5454	36	0.983869			1.22777	1.04523	0.908025	1.35111	1.02593		0.913136	0.617308	1.26136	0.912106			0.960276	1.10163	1.1622	1.31054	1.2171		0.97175	1.39682	0.922214	1.53003			0.977898	0.996902	1.16304	1.19425	1.188		1.04537	0.918555	0.944397	1.00362
P78417	Glutathione S-transferase omega-1 OS=Homo sapiens GN=GSTO1 PE=1 SV=2 - [GSTO1_HUMAN]	14.11	4	0.343357	1.09783	1.21091	1.10301	0.180282	0.274881	14.8881	24.921	28			1.46269	1.18999	1.35576	1.125	0.972713		1.3347	1.03554					1.11084	1.33471	0.903433	0.95446	0.875655		1.06516	0.694448					1.34989	1.54284	1.16625	0.950421	1.09572		0.796493	1.37022
P62140	Serine/threonine-protein phosphatase PP1-beta catalytic subunit OS=Homo sapiens GN=PPP1CB PE=1 SV=3 - [PP1B_HUMAN]	21.41	6	0.344374	0.940817	0.969649	1.03065	0.169759	0.15092	17.5072	14.6432	32	0.932743		0.701283		1.07443	1.13938	1.10979			1.12113	0.761942	0.916492	1.12965		1.18332		1.17196	0.793791	1.15872			0.772397	0.971629	1.07187	0.68201		1.08067		1.09478	1.05113	1.05956			1.23144	1.02954	0.872485	1.03625
P07477	Trypsin-1 OS=Homo sapiens GN=PRSS1 PE=1 SV=1 - [TRY1_HUMAN]	15.38	3	0.344476	1.29474	1.16619	0.900712	1.01108	0.769683	86.6994	85.4528	48	1.03655	0.205052	0.382542	0.192694	1.11395	0.674429	2.25606	0.297316	2.45141	1.16123	3.35976	0.863258	0.410571	0.25669	0.221487	0.14221	1.28826	1.24436	0.92049	1.38545	0.939171	3.84181	0.905796	1.2295	1.66689	0.313088	0.163093	0.0591643	0.92887	0.72392	1.13364	0.572973	0.307077	0.622618	0.893957	2.08188	1.07238
P60174	Triosephosphate isomerase OS=Homo sapiens GN=TPI1 PE=1 SV=3 - [TPIS_HUMAN]	52.8	13	0.345549	1.09215	1.07374	0.983135	0.35072	0.261227	32.6635	26.5709	48	0.746924	2.04804	0.815323	1.21387	1.05245	1.20271	0.884662	0.954578	1.01709	0.7652	1.24108	0.942903	0.761641	0.910893	0.715526	1.11449	0.959819	0.918136	0.997223	1.1656	0.736774	0.946179	1.10774	0.963255	2.22515	0.913122	0.889813	0.993792	1.09732	0.967402	0.911412	0.991932	0.919162	0.966924	0.956677	0.880092	0.963583
P51452	Dual specificity protein phosphatase 3 OS=Homo sapiens GN=DUSP3 PE=1 SV=1 - [DUS3_HUMAN]	30.81	4	0.345872	0.835695	0.908653	1.0873	0.246993	0.503748	27.1824	46.3301	32	0.971607	0.604931	1.13505	0.460219	1.13952	1.05261			0.969815		0.935473		1.09134	0.695359	1.14915	0.633257	1.26443	1.0635			1.07322		1.02934		0.581094	0.866362	1.13866	0.770284	0.817076	1.09803			0.947907		0.921792		1.08204
P68104	Elongation factor 1-alpha 1 OS=Homo sapiens GN=EEF1A1 PE=1 SV=1 - [EF1A1_HUMAN]	35.93	15	0.347994	1.08529	1.10816	1.02107	0.255719	0.281485	23.076	27.5675	48	0.803049	1.60906	0.870619	0.937333	0.88243	1.14882	0.871269	1.02924	1.16491	1.20903	1.44472	1.32745	0.781789	1.19054	1.13216	0.748267	1.01323	0.925523	0.895998	1.00415	1.10124	1.16091	0.708442	1.11553	1.84174	1.37103	0.960838	0.788037	0.833663	1.01817	0.891115	1.10855	1.18239	0.89198	0.854621	1.19019	0.937352
Q9NR31	GTP-binding protein SAR1a OS=Homo sapiens GN=SAR1A PE=1 SV=1 - [SAR1A_HUMAN]	15.66	2	0.348125	0.92516	1.00293	1.08406	0.126411	0.172132	12.6042	15.8785	20	1.18716		0.951286		1.02315	0.839274	1.01377						1.11566		1.36823		1.16803	0.937013	1.04692						0.9471		1.24019		1.45232	1.13409	1.08369						0.907246
P35908	Keratin, type II cytoskeletal 2 epidermal OS=Homo sapiens GN=KRT2 PE=1 SV=2 - [K22E_HUMAN]	24.41	10	0.349014	1.1579	1.01313	0.874974	0.474308	0.400146	46.8161	45.7324	44	0.738579	1.09896	1.03809	0.600733	0.689601	0.453699	0.981421		1.08728	0.976298	2.24703	1.23275	0.757249	1.09992	1.08061	0.32446	0.77933	1.25528	0.647151		0.810049	1.11799	0.998607	0.735333	2.30164	0.840904	0.886428	0.30581	0.534595	0.445541	0.822993		0.737613	0.795847	0.751943	1.87281	1.05762
Q14BN4	Sarcolemmal membrane-associated protein OS=Homo sapiens GN=SLMAP PE=1 SV=1 - [SLMAP_HUMAN]	10.87	8	0.349876	0.864309	0.835018	0.96611	0.309781	0.346302	37.0987	35.8449	32	0.662997			0.441701	0.777838	1.3173	0.794713	0.942737	0.528125	1.21473			0.74301			0.432433	0.98095	0.83915	0.625058	0.946987	1.56938	1.51183			1.76272			0.518715	1.10654	1.1037	0.884998	1.0591	1.06927	0.633612			1.11527
P19105	Myosin regulatory light chain 12A OS=Homo sapiens GN=MYL12A PE=1 SV=2 - [ML12A_HUMAN]	66.08	3	0.350076	0.925247	0.956831	1.03414	0.25246	0.243483	26.385	23.5446	48	0.848619	1.24415	0.776632	0.642998	0.853907	0.863103	1.136	1.33816	0.575375	1.31641	0.899657	0.98696	0.953085	0.898215	1.11087	0.572798	1.0239	1.0777	0.846308	0.842696	1.16189	1.44694	1.12091	0.907936	0.848766	1.04883	1.02779	1.02024	1.24516	0.910912	1.40822	1.16654	1.48265	1.13198	1.17815	1.15413	1.12659
Q9Y625	Glypican-6 OS=Homo sapiens GN=GPC6 PE=2 SV=1 - [GPC6_HUMAN]	7.75	3	0.350749	0.913547	0.9903	1.08402	0.19832	0.254022	20.0262	23.4334	32	1.10217	0.757472		1.31877	1.098	0.873289	1.12757			0.810321	0.834813		1.13821	0.885724		1.5809	1.01264	1.22292	1.09697			0.73802	1.27261		0.743493	0.926823		1.05737	0.833811	0.873129	1.03226			1.18822	1.0878		0.8655
P29622	Kallistatin OS=Homo sapiens GN=SERPINA4 PE=1 SV=3 - [KAIN_HUMAN]	5.62	2	0.351854	1.11409	1.10281	0.989867	0.260594	0.143684	23.6301	14.5155	12	1.39422					0.892142				1.02206			0.892296					1.0671				1.12807			0.763308					0.962932				0.97663			0.869474
P63000	Ras-related C3 botulinum toxin substrate 1 OS=Homo sapiens GN=RAC1 PE=1 SV=1 - [RAC1_HUMAN]	28.65	5	0.351894	1.14585	1.0498	0.91617	0.437288	0.343627	41.6546	37.5069	36	0.743486		0.843077	0.515438	0.713082	1.60425	0.902007	0.901265		1.68011		1.54545	0.768473		1.19504	0.499997	0.76095	0.722784	0.686771	0.752641		0.855879		0.878434	2.12901		1.05834	0.679637	0.854868	0.949741	1.05635	0.963631		0.94115		1.58751	0.978074
Q92599	Septin-8 OS=Homo sapiens GN=SEPT8 PE=1 SV=4 - [SEPT8_HUMAN]	8.28	2	0.353367	1.25209	1.24244	0.9923	0.629332	0.294557	50.6527	29.6843	12					1.04234	0.737493						1.9475					0.899262	1.09051						0.580836					1.22668	0.840904						1.60948
P61106	Ras-related protein Rab-14 OS=Homo sapiens GN=RAB14 PE=1 SV=4 - [RAB14_HUMAN]	26.05	3	0.353424	0.943419	0.902601	0.956733	0.162154	0.145365	17.9652	15.1938	36			0.853049		1.15189	0.8613	1.06751	0.919038	0.737713	1.06002	0.80498	0.667905			0.978303		0.890659	1.13139	1.03142	0.638392	0.978439	0.732508	1.04892	1.15166			0.963227		0.896305	1.02785	1.15511	0.738538	1.06026	0.931672	1.07321	0.724182
P61160	Actin-related protein 2 OS=Homo sapiens GN=ACTR2 PE=1 SV=1 - [ARP2_HUMAN]	19.04	6	0.357524	1.17548	1.16981	0.995176	0.472708	0.453111	40.409	45.5307	32	1.74852			0.927342	0.698271	1.18375	0.74939	0.873883		1.18078		1.99654	1.0468			0.744893	0.714121	0.671243	0.451073	0.971795		1.01009		0.909515	2.59006			1.02549	1.09066	1.08023	1.09982	1.09966		0.787682		1.93879	1.01544
P15088	Mast cell carboxypeptidase A OS=Homo sapiens GN=CPA3 PE=1 SV=2 - [CBPA3_HUMAN]	5.52	2	0.359599	0.719127	1.10885	1.54194	0.213347	0.886461	19.2404	57.49	16	0.932965			1.04117				1.41954		1.04173			1.1482			1.32935				3.45934		1.21349			0.37419			0.747262				0.644688		2.39795			1.58396
Q9Y394	Dehydrogenase/reductase SDR family member 7 OS=Homo sapiens GN=DHRS7 PE=1 SV=1 - [DHRS7_HUMAN]	10.32	3	0.361801	0.919055	1.01052	1.09952	0.213481	0.174921	21.1259	15.9089	20				0.968349	0.739468		0.913196	1.29735				1.13423				1.04962	0.977344		0.925182	0.946165				1.18878				1.10399	1.11472		0.97381	1.19626				1.03451
P60033	CD81 antigen OS=Homo sapiens GN=CD81 PE=1 SV=1 - [CD81_HUMAN]	16.53	2	0.362845	0.891767	0.969232	1.08687	0.222602	0.334298	22.9669	30.758	32	0.935377		0.999002	1.19756	0.764982	0.648334	1.18763		1.2306			0.79037	1.35318		1.19324	1.46146	1.60033	1.13635	1.19207		0.826375			1.31647	0.414916		0.95412	1.18099	1.25	1.03488	1.16639		0.701375			0.687823	0.891354
O75351	Vacuolar protein sorting-associated protein 4B OS=Homo sapiens GN=VPS4B PE=1 SV=2 - [VPS4B_HUMAN]	10.36	5	0.363114	0.829032	0.941672	1.13587	0.214465	0.324525	22.7749	28.5706	12	0.882097				1.17963	0.763294							0.75803				0.93647	1.20846							1.89904				1.13309	0.955273							1.26537
O95084	Serine protease 23 OS=Homo sapiens GN=PRSS23 PE=1 SV=1 - [PRS23_HUMAN]	6.79	2	0.363598	1.14953	1.14442	0.995554	0.206253	0.241156	18.0224	24.2233	12	1.34764				0.93526							1.15037	1.21314				1.12366							1.26635	0.661551				0.755098							0.98792	1.00318
P55001	Microfibrillar-associated protein 2 OS=Homo sapiens GN=MFAP2 PE=2 SV=1 - [MFAP2_HUMAN]	20.22	4	0.363798	1.25066	1.4735	1.17818	0.964605	0.966314	65.4634	82.0177	48	1.07709	3.06542	1.37139	0.648472	0.633027	1.21331	1.06073	1.23388	0.434574	1.00795	3.17665	2.75954	0.583621	0.957192	1.00508	0.673495	0.862368	1.16553	0.860408	0.928557	0.680075	1.32299	0.437984	1.23698	5.92852	2.44595	0.890611	0.974876	0.923645	0.883412	0.910317	1.6031	0.824592	0.799118	0.607097	2.76533	0.681094
P04196	Histidine-rich glycoprotein OS=Homo sapiens GN=HRG PE=1 SV=1 - [HRG_HUMAN]	19.43	8	0.36469	0.926333	1.06764	1.15254	0.31408	0.231412	29.4182	20.0784	40	1.38536		1.12776	1.72578	1.11792	0.966086	0.870412	1.01969		1.03478	0.864764	0.563821	1.13634		0.916776	1.68397	1.13442	1.2494	1.09944	1.42149		1.20465	1.09454	1.14484	1.18258		0.690052	1.27321	1.04676	1.30571	0.838269	1.20444		1.07807	1.14866	0.959258	1.50139
Q63HR2	Tensin-like C1 domain-containing phosphatase OS=Homo sapiens GN=TENC1 PE=1 SV=2 - [TENC1_HUMAN]	3.41	3	0.364756	0.853178	0.935207	1.09615	0.373048	0.143781	39.8893	13.117	8					1.19899							0.671423					1.24981							1.00554					1.1953							0.963126
P11216	Glycogen phosphorylase, brain form OS=Homo sapiens GN=PYGB PE=1 SV=5 - [PYGB_HUMAN]	28.94	15	0.364809	0.948045	1.00843	1.0637	0.110203	0.198255	10.9281	18.6382	48	0.905019	0.955569	1.10796	1.19882	1.00323	0.90316	1.0636	1.08909	1.12175	0.82282	0.99858	0.931613	0.864947	1.18072	1.16521	1.34173	1.07266	0.915551	0.887587	1.14738	1.16861	0.866789	1.14374	1	1.47674	1.00228	1.02831	1.15106	0.948412	1.12128	1.06288	1.25632	0.941835	1.12422	0.847113	1.0129	1.22861
P10809	60 kDa heat shock protein, mitochondrial OS=Homo sapiens GN=HSPD1 PE=1 SV=2 - [CH60_HUMAN]	9.42	5	0.364847	0.945548	0.991438	1.04853	0.118288	0.148177	11.931	14.1319	28	0.944752				1.1501	1.0444	1.03229	0.863259		0.824797		1.08048	0.981194				1.04993	1.00991	1.02115	0.992356		1.07667		1.03244	1.29602				0.948925	1.04822	1.0245	0.896024		1.1669		0.906089	0.908675
P21912	Succinate dehydrogenase [ubiquinone] iron-sulfur subunit, mitochondrial OS=Homo sapiens GN=SDHB PE=1 SV=3 - [DHSB_HUMAN]	8.21	2	0.36492	0.912646	1.07038	1.17283	0.154194	0.227553	14.4055	19.4019	20	1.23806			0.985232	1.03469	0.877604		1.21632					1.33084			0.892323	0.957527	1.07374		1.17444					0.85386			1.10347	1.09136	1.45181		1.45946					1.07485
O75340	Programmed cell death protein 6 OS=Homo sapiens GN=PDCD6 PE=1 SV=1 - [PDCD6_HUMAN]	21.47	3	0.365577	0.936155	0.999318	1.06747	0.165665	0.153684	16.5778	14.3971	24	1.31018				1.04521	0.847396	0.961528	0.912512			0.919078		1.1233				1.12055	1.35777	1.16223	0.905814			1.07463		0.830389				0.937238	1.09094	0.948332	0.985573			0.966807		1.09018
Q08257	Quinone oxidoreductase OS=Homo sapiens GN=CRYZ PE=1 SV=1 - [QOR_HUMAN]	22.8	5	0.366881	0.913019	0.999379	1.09459	0.244346	0.297134	24.4498	27.1457	40	0.851995		1.00463	1.42199	1.00081	1.01896	1.14041	1.1509		1.13472	0.703399	0.565976	1.37963		1.2312	1.2833	0.794941	1.48678	1.04379	1.01792		0.774946	1.21874	1.55679	0.395497		1.55618	1.30718	1.19043	0.934175	1.17081	1.26515		1.07187	1.10985	0.365966	0.987875
P09211	Glutathione S-transferase P OS=Homo sapiens GN=GSTP1 PE=1 SV=2 - [GSTP1_HUMAN]	64.29	11	0.367285	1.0706	1.06505	0.994821	0.313408	0.198746	29.4265	19.978	48	0.838756	1.87879	0.984394	1.18633	1.05168	1.20927	0.924175	1.17065	0.842176	1.1308	0.981105	0.582495	1.03548	1.06812	1.04309	1.21383	0.902372	0.998391	1.01093	1.01122	0.996414	0.968726	0.950079	1.14544	0.542601	0.786856	1.28546	1.16297	1.28284	0.981546	1.0719	1.16056	0.774316	1.16671	1.0676	0.641713	0.963031
P13645	Keratin, type I cytoskeletal 10 OS=Homo sapiens GN=KRT10 PE=1 SV=6 - [K1C10_HUMAN]	40.58	21	0.369129	0.857823	0.848973	0.989683	0.281843	0.485068	33.1981	49.0124	44	0.93377		1.09652	1.04211	0.669123	0.538628	0.763725	0.23028	1.02497	0.867007	0.972388	1.20017	0.703725		0.854496	1.07909	0.81594	0.755494	0.613652	0.417662	1.01462	1.62737	0.968914	0.92495	3.35987		0.846091	1.1983	0.908716	0.76762	0.725987	0.881924	0.902764	0.564466	0.981705	1.32173	0.951417
Q16181	Septin-7 OS=Homo sapiens GN=SEPT7 PE=1 SV=2 - [SEPT7_HUMAN]	23.57	7	0.370736	0.921098	0.96826	1.0512	0.211871	0.261657	21.8817	24.8912	40	1.01969	0.727619	1.14924	1.20497	1.13984	0.691811	1.20043			0.785823	1.03422	0.728955	1.1217	1.33239	1.41311	1.23175	1.1674	1.04768	1.22524			0.910782	1.36868	1.16552	0.952965	0.670998	0.821645	1.13048	0.893703	0.946189	1.216			1.08316	1.04299	0.812249	0.953999
Q9UHD8	Septin-9 OS=Homo sapiens GN=SEPT9 PE=1 SV=2 - [SEPT9_HUMAN]	20.31	9	0.373506	1.17834	1.18569	1.00624	0.646258	0.426245	54.5049	42.3603	32				0.385054	1.25438	0.995915	1.15246		1.42479	1.08923	0.631551	2.55213				0.370288	1.36158	0.941716	1.16391		0.879692	0.772802	1.39415	0.679741				0.471693	1.1272	1.0414	1.17035		0.772912	1.16287	1.15255	2.54981
Q15654	Thyroid receptor-interacting protein 6 OS=Homo sapiens GN=TRIP6 PE=1 SV=3 - [TRIP6_HUMAN]	24.37	6	0.373766	1.13945	1.31925	1.1578	0.353698	0.423892	26.8105	36.6119	28	1.00496			1.19377	1.48814		1.16855	0.96443	1.98813			1.42677	0.778373			1.37894	1.23373		1.2852	0.828087	0.903371			0.859022	2.66103			1.19229	0.573216		1.06087	1.08931	1.07837			1.29189	0.954554
Q15661;P20231	Tryptase alpha/beta-1 OS=Homo sapiens GN=TPSAB1 PE=1 SV=1 - [TRYB1_HUMAN]	12.73	3	0.374044	0.86013	0.886838	1.03105	0.532054	0.337235	59.9945	32.7079	32	0.911473				0.487678	0.712552		0.446122	0.447237	0.70519	1.88391	1.50054	0.735755				1.0631	1.14953		1.32233	1.35886	1.20016	1.36836	0.493028	1.94849				1.07833	0.7816		0.513859	1.25662	0.868471	0.854433	1.34388	1.05603
P00387	NADH-cytochrome b5 reductase 3 OS=Homo sapiens GN=CYB5R3 PE=1 SV=3 - [NB5R3_HUMAN]	38.87	9	0.374727	1.09192	1.17605	1.07705	0.57675	0.199402	49.0411	18.5137	48	0.872877	2.97029	0.973802	1.12001	1.0053	0.991207	1.05678	1.18027	0.987424	1.04373	0.760752	1.15021	1.12902	0.707269	1.18148	1.05721	1.02442	1.29648	0.971543	1.08125	0.998133	0.950999	1.17968	0.97652	0.768097	1.2789	1.14191	1.06477	1.11525	1.05181	1.12236	0.915758	1.03994	1.02682	1.05331	1.06692	1.01221
Q9NZN4	EH domain-containing protein 2 OS=Homo sapiens GN=EHD2 PE=1 SV=2 - [EHD2_HUMAN]	54.51	27	0.375794	0.956202	0.9932	1.03869	0.163434	0.149036	16.4553	14.3484	48	0.985249	0.818116	0.91298	1.00788	1.17258	1.12258	1.07518	0.95126	1.33716	0.891935	0.898226	0.745261	1.10306	1.1019	1.18209	0.907227	1.18705	0.953218	1.21589	1.27877	1.03463	0.714203	1.32719	1.03236	0.724709	0.849364	1.0204	0.935255	1.06802	1.08138	0.988861	1.10394	0.949035	1.11351	1.09204	0.774315	1.01735
Q03135	Caveolin-1 OS=Homo sapiens GN=CAV1 PE=1 SV=4 - [CAV1_HUMAN]	59.55	10	0.378625	1.07903	1.05219	0.975127	0.315517	0.239975	29.9868	24.6096	48	0.923458	0.537476	1.09049	0.900247	0.742564	1.53753	1.1029	0.876993	1.59619	0.891475	1.0545	1.37241	0.794924	0.877771	1.06015	0.866314	1.00167	1.08048	0.968641	1.31969	0.762449	0.895563	1.32091	0.964156	1.28682	0.529274	0.839301	0.890385	0.896784	0.932343	0.91254	0.839328	0.629506	1.10564	1.10775	1.03192	1.24048
Q12805	EGF-containing fibulin-like extracellular matrix protein 1 OS=Homo sapiens GN=EFEMP1 PE=1 SV=2 - [FBLN3_HUMAN]	31.44	12	0.37905	1.09367	1.07299	0.981087	0.419178	0.26722	39.0665	27.2372	48	1.15886	1.78891	1.19002	0.541321	0.706686	0.785914	0.899283	0.943554	0.583833	1.08135	1.42162	1.7745	0.95198	0.983385	0.883405	0.656806	0.932649	0.768384	0.613016	0.886678	1.19242	1.40729	0.863733	1.08233	0.743697	1.83464	1.02289	1.04235	0.907357	1.13164	1.03941	1.06165	0.887106	0.798186	0.900776	1.54734	0.972433
P17844	Probable ATP-dependent RNA helicase DDX5 OS=Homo sapiens GN=DDX5 PE=1 SV=1 - [DDX5_HUMAN]	5.54	2	0.381382	0.884347	1.03116	1.16601	0.299433	0.136975	29.0386	11.7473	8	1.24289				0.819424								1.03245				1.13681								1.38207				1.21865								1.21316
P04004	Vitronectin OS=Homo sapiens GN=VTN PE=1 SV=1 - [VTNC_HUMAN]	19.67	9	0.38256	0.930787	0.966522	1.03839	0.183189	0.260884	18.9534	25.1239	48	1.08775	0.820909	1.12475	0.736418	0.753477	0.957237	0.871449	0.931384	1.08709	1.37367	0.837366	1.01677	0.8971	1.34776	1.07562	0.994347	0.927033	1.00242	0.849536	1.25033	0.893972	1.50764	0.903543	0.959319	0.867551	0.948991	1.07166	1.08479	0.839975	1.10415	0.900445	1.19545	1.32187	0.925313	0.92607	1.35396	1.27342
Q99714	3-hydroxyacyl-CoA dehydrogenase type-2 OS=Homo sapiens GN=HSD17B10 PE=1 SV=3 - [HCD2_HUMAN]	37.93	7	0.38422	0.893508	1.03813	1.16186	0.338496	0.398216	32.6063	34.274	40	0.888787		1.03117	1.22777	0.828784	1.044	0.919379	0.837997	0.833368	0.840836		1.92921	0.78923		1.00179	1.41728	1.04341	0.953079	1.02307	1.01761	1.24285	1.05813		0.708361	2.57251		0.885407	1.22359	1.00825	1.08803	0.904839	0.935313	1.55309	0.950794		2.3529	1.14423
P04040	Catalase OS=Homo sapiens GN=CAT PE=1 SV=3 - [CATA_HUMAN]	34.54	14	0.385126	1.09232	1.11035	1.01651	0.29769	0.290866	26.8105	28.6143	40	0.716011		1.32904	1.30159	1.14982	1.08847	0.9508	1.20254	1.4827	0.537613	1.3449		0.956754		0.869814	0.847752	1.13139	0.71217	1.14439	1.81875	1.14503	0.749822	1.07483		1.08992		0.961931	0.670973	0.841348	0.887295	0.813694	1.23977	1.37023	0.830521	0.986218		0.997703
P52907	F-actin-capping protein subunit alpha-1 OS=Homo sapiens GN=CAPZA1 PE=1 SV=3 - [CAZA1_HUMAN]	15.03	3	0.386207	0.919099	1.05151	1.14407	0.159622	0.280983	15.1802	24.5599	32	0.983171		1.23369	1.02379	1.03795	0.725783		1.22369		1.07596	1.10808		0.985218		1.34354	0.978559	1.08231	0.954473		1.09402		1.59189	0.880257		2.06194		0.883912	1.09773	1.07384	0.837888		1.28371		1.16515	0.995502		1.05797
P26038	Moesin OS=Homo sapiens GN=MSN PE=1 SV=3 - [MOES_HUMAN]	46.79	22	0.386898	1.1273	1.17215	1.03978	0.567302	0.412832	48.3985	39.7037	48	0.999467	2.88828	1.00526	0.838347	0.97676	1.18634	1.03928	0.971892	0.78871	1.18204	1.38682	0.802566	1.02757	1.17705	0.8613	0.65854	0.99543	0.920444	0.870908	0.834195	1.06192	0.992073	0.726031	1.1533	0.991121	1.10074	0.866158	0.90152	0.959081	1.0362	0.99872	1.02659	0.998646	0.984859	0.945526	1.18372	0.922982
P50914	60S ribosomal protein L14 OS=Homo sapiens GN=RPL14 PE=1 SV=4 - [RL14_HUMAN]	16.28	3	0.394164	1.07988	1.10206	1.02054	0.255229	0.276993	23.1592	27.1417	44	1.07089	0.963983	1.34875		1.10072	0.844313	1.10428	1.09455	1.43048	0.933905	1.54409	0.686729	0.992817	1.53084	1.25734		0.876347	1.2004	0.967825	0.970227	0.904261	0.909774	1.10774	0.703529	1.10193	0.898073	0.768929		1.0526	0.901205	1.12937	1.18197	0.995455	1.03652	1.40274	0.549182	1.25954
Q562R1	Beta-actin-like protein 2 OS=Homo sapiens GN=ACTBL2 PE=1 SV=2 - [ACTBL_HUMAN]	35.37	4	0.39431	0.919634	1.0134	1.10196	0.246071	0.230605	24.2816	20.9267	28				0.92347		0.915983	1.10563	1.16131	0.93345	1.4198		0.634196				1.05162		0.810209	1.0193	1.39043	1.11163	1.32516		1.08292				0.978755		0.855598	1.07486	1.10597	1.15418	1.3922		0.704644
P68366	Tubulin alpha-4A chain OS=Homo sapiens GN=TUBA4A PE=1 SV=1 - [TBA4A_HUMAN]	58.26	7	0.39439	1.07889	1.09156	1.01175	0.355835	0.231495	32.5986	22.8807	44	0.904464		1.01152	1.23697	1.04921	0.862774	1.16665	1.78679	1.6162	0.793396	0.550847	1.02839	0.863692		0.803712	1.36911	1.09138	1.49605	1.13242	0.807417	0.845347	0.755996	1.15615	1.14502	0.982444		0.828201	1.2449	0.996939	0.964627	1.09672	0.874833	0.658157	0.86873	0.960048	0.580407	0.863555
Q16881	Thioredoxin reductase 1, cytoplasmic OS=Homo sapiens GN=TXNRD1 PE=1 SV=3 - [TRXR1_HUMAN]	6.93	3	0.394556	1.12762	1.18253	1.0487	0.345871	0.281653	29.2484	26.8575	20	0.921259				0.797373	1.25928		1.25088		1.68386			1.07029				1.09607	0.852938		1.25529		1.45526			0.376454				0.794826	1.00868		1.39184		1.28706			0.871825
P13639	Elongation factor 2 OS=Homo sapiens GN=EEF2 PE=1 SV=4 - [EF2_HUMAN]	24.94	15	0.396576	0.949809	0.980015	1.0318	0.197178	0.176352	20.1199	17.0917	48	0.931169	0.917713	1.29777	0.899029	1.18591	0.834936	0.970603	1.10028	1.16188	1.11045	0.67618	0.674266	1.06333	1.12926	0.987429	0.743941	0.982899	1.06976	1.09109	1.08402	1.01729	0.949776	0.983537	1.46552	0.866442	1.06999	1.07103	0.925972	1.07715	1.01462	1.05017	1.13658	1.08954	1.30366	1.13192	1.01314	0.91492
P11021	78 kDa glucose-regulated protein OS=Homo sapiens GN=HSPA5 PE=1 SV=2 - [GRP78_HUMAN]	31.5	14	0.396789	0.855905	0.960206	1.12186	0.257474	0.63376	26.8145	56.4919	48	0.639302	1.14188	1.04465	0.787719	0.987732	1.0253	0.925968	1.29044	0.448597	1.19699	0.775201	1.2587	0.595089	0.909329	1.3743	0.711312	1.01546	0.976705	0.663179	1.06582	1.38475	1.14258	0.785068	0.967141	4.36455	1.05935	1.10622	0.907938	1.27663	0.928776	1.1835	1.12898	1.28387	0.998945	1.01472	0.90756	0.830348
P26640	Valine--tRNA ligase OS=Homo sapiens GN=VARS PE=1 SV=4 - [SYVC_HUMAN]	2.93	3	0.397188	1.08034	1.0922	1.01097	0.241228	0.130966	22.0865	12.9545	16	1.10739				1.01068		0.837689			1.41301			1.2289				1.13302		0.921159			0.83113			0.972383				1.08398		1.02392			1.10964			0.985903
Q9UMS6-2	Isoform 2 of Synaptopodin-2 OS=Homo sapiens GN=SYNPO2 - [SYNP2_HUMAN]	26.8	25	0.397572	0.9051	1.00276	1.1079	0.199991	0.408349	19.9441	36.858	48	1.00942	0.604931	1.29024	1.2588	0.923028	0.915302	1.13782	1.10392	1.18841	0.872484	0.889039	0.839679	1.05569	0.695359	1.35295	1.29077	1.11159	1.14373	1.00143	0.971696	1.07371	0.792222	1.2181	0.960062	1.09778	0.866362	1.30571	0.935481	0.976752	0.953297	1.10449	1.00956	0.775309	1.15481	1.02062	0.988853	0.914649
O00299	Chloride intracellular channel protein 1 OS=Homo sapiens GN=CLIC1 PE=1 SV=4 - [CLIC1_HUMAN]	44.4	6	0.401383	0.939863	1.01165	1.07638	0.180676	0.230061	17.8594	21.3735	44	0.973847	0.808002	1.27319	1.28785	1.21149	0.858736	1.05587	1.0632		0.925324	0.809818	0.860885	1.13341	1.14843	1.0016	1.49362	1.06553	1.1842	1.2491	0.910456		0.835934	1.2611	1.11529	0.525286	0.541518	1.11291	1.47258	1.04747	0.942164	1.01997	0.888668		1.15044	1.14069	0.740473	1.16493
Q96HC4	PDZ and LIM domain protein 5 OS=Homo sapiens GN=PDLIM5 PE=1 SV=5 - [PDLI5_HUMAN]	18.46	9	0.401705	1.08249	1.0525	0.972298	0.302958	0.278141	28.7846	28.6066	48	1.08115	0.682102	0.609219	1.19017	1.01518	1.4313	0.973535	0.903875	1.27634	1.01973	0.791763	1.65564	0.946789	0.76792	0.755426	0.858819	0.894526	1.08448	0.924638	0.771124	1.51399	0.631364	1.11099	0.69318	1.04668	1.70967	1.09968	1.0091	0.977615	1.08901	1.07845	0.936338	0.945538	1.01575	1.08001	1.28582	1.00808
G5E9W8	Glycogenin 1, isoform CRA_e OS=Homo sapiens GN=GYG1 PE=4 SV=1 - [G5E9W8_HUMAN]	10.36	2	0.403229	1.20302	0.923255	0.767449	0.369794	0.29573	40.0533	38.5342	16					0.645349	1.44191	0.935212	0.670545									0.848678	0.704457	0.728662	0.585833									1.62857	0.536121	0.803963	0.764122
H0Y4R4	Torsin-1A-interacting protein 1 (Fragment) OS=Homo sapiens GN=TOR1AIP1 PE=4 SV=1 - [H0Y4R4_HUMAN]	8.78	2	0.405066	0.887288	1.05248	1.18617	0.15835	0.33374	15.0454	28.1358	20					1.20717		0.844833	1.16658	1.11773		0.926082						0.889814		1.53825	1.56028	0.899228		1.18708						0.808977		0.841796	1.23164	1.72629		1.51184
P62879	Guanine nucleotide-binding protein G(I)/G(S)/G(T) subunit beta-2 OS=Homo sapiens GN=GNB2 PE=1 SV=3 - [GBB2_HUMAN]	28.24	4	0.405894	0.889746	0.987159	1.10948	0.372502	0.350075	37.7348	31.553	32	0.816874				1.06033	0.564338	0.945871	1.45728	0.517218	1.54806		0.987289	0.656528				1.08814	0.938998	0.819792	1.67582	0.969976	1.46832		1.11842	1.58874				0.909643	0.800607	0.860378	1.5398	1.11922	1.61803		0.716005	1.1392
P06702	Protein S100-A9 OS=Homo sapiens GN=S100A9 PE=1 SV=1 - [S10A9_HUMAN]	30.7	3	0.408179	0.845655	0.93417	1.10467	0.410933	0.596669	43.9891	54.0133	40	0.966429		1.17073	1.93664	0.767492		0.59465	0.93709	1.08424	0.558357	0.707683	0.618381	0.988869		0.727831	2.52965	1.1608		0.835331	1.547	1.17287	0.67299	1.01915	0.658835	0.415748		1.91206	0.90391	0.732175		0.517553	0.793849	0.693427	1.57549	1.14118	0.524439	0.992349
P35609	Alpha-actinin-2 OS=Homo sapiens GN=ACTN2 PE=1 SV=1 - [ACTN2_HUMAN]	22.26	4	0.408274	0.493747	0.930038	1.88363	0.346865	2.17817	37.2957	115.636	16	0.664687					1.1886			1.26784			0.599025	0.681555					1.09805			0.924425			1.36382	6.28672					1.08307			1.09523			0.772117	0.812053
P62158	Calmodulin OS=Homo sapiens GN=CALM1 PE=1 SV=2 - [CALM_HUMAN]	48.99	8	0.409074	1.07796	0.984022	0.912855	0.220749	0.266447	22.4333	29.1884	48	0.960994	1.33301	0.719357	0.701062	1.12244	0.925356	1.09616	1.16996	0.706112	1.05266	0.775532	1.24561	0.855982	1.14347	0.985507	0.438891	0.773352	1.18709	0.918441	1.05247	1.31161	0.679522	0.824585	0.987725	0.577563	0.582244	1.45966	0.820781	1.11401	0.911881	1.19621	1.21651	0.815545	0.676376	0.909858	0.867736	1.13968
Q07954	Prolow-density lipoprotein receptor-related protein 1 OS=Homo sapiens GN=LRP1 PE=1 SV=2 - [LRP1_HUMAN]	3.19	11	0.409808	0.95222	0.970245	1.01893	0.196742	0.132761	20.2775	13.0294	35	1.08146	0.793667	1.18265		1.00169	0.760797	1.13436	1.07466		1.08607	0.616851		1.01287	1.1921	1.05025		0.924466	1.08515	1.11167	0.891976		1.00531	1.24771		0.692899	0.93244	0.970101		1.06422	0.873173	1.11943	1.04204		1.051	1.23549		1.10026
P25685	DnaJ homolog subfamily B member 1 OS=Homo sapiens GN=DNAJB1 PE=1 SV=4 - [DNJB1_HUMAN]	10	3	0.410949	0.920697	0.959125	1.04174	0.228619	0.246796	23.8362	23.6908	32		0.60007	1.25333		1.11415	0.793289	1.16669	0.917729		0.755815		1.07193		0.972156	0.953659		1.06117	1.29848	1.23467	1.28612		0.618549		1.22642		1.01594	0.910317		0.945143	1.07317	1.09739	0.870481		1.21027		1.15635
Q86UX2	Inter-alpha-trypsin inhibitor heavy chain H5 OS=Homo sapiens GN=ITIH5 PE=2 SV=2 - [ITIH5_HUMAN]	11.36	9	0.411878	0.920001	1.00112	1.08817	0.230331	0.319777	23.0073	29.3866	43	1.09354	0.985861	1.06143	1.0166	1.14093	0.745896	0.988431	0.987213	1.52803	0.804866		0.659538	1.06476	1.50221	0.955672	0.874219	0.934177	1.23379	1.45877	1.06719	0.910619	0.744983		1.1201	2.32169	0.947643	0.770954	0.640963	0.769216	1.11195	0.856309	1.13821	1.59151	1.12575		0.860101	1.14273
P30040	Endoplasmic reticulum resident protein 29 OS=Homo sapiens GN=ERP29 PE=1 SV=4 - [ERP29_HUMAN]	8.43	2	0.412604	0.917123	0.953785	1.03998	0.0709315	0.163707	7.43684	15.7415	11		0.874636			0.975116	1.0116								0.835983			1.15226	1.13166								0.90687			1.34681	0.958182
P00367	Glutamate dehydrogenase 1, mitochondrial OS=Homo sapiens GN=GLUD1 PE=1 SV=2 - [DHE3_HUMAN]	12.19	3	0.412645	0.919719	1.00549	1.09326	0.210767	0.271698	20.9617	24.8522	32				1.05164	0.948501	0.703573	1.22558	1.03194		1.23916	1.14161	0.701916				1.13852	1.25405	1.15808	1.11768	0.82851		1.86293	0.62151	1.25874				1.06675	1.05908	1.2035	1.21237	1.13507		0.631795	0.953657	0.699447
P20073	Annexin A7 OS=Homo sapiens GN=ANXA7 PE=1 SV=3 - [ANXA7_HUMAN]	17.21	7	0.412868	0.901428	1.02577	1.13794	0.246738	0.424428	24.0539	37.2979	44	1.24534	1.59367	1.25778	0.947322	1.03946	0.806545	0.916417	0.938914		0.84312	0.929321	0.7656	1.36828	1.82351	0.779572	1.13082	1.03858	1.32558	0.916434	1.01973		1.10195	1.20596	1.09691	0.593362	1.49381	1.02329	1.15729	1.12403	0.833371	0.799439	0.949236		0.909901	1.21864	0.804618	1.04704
P21980	Protein-glutamine gamma-glutamyltransferase 2 OS=Homo sapiens GN=TGM2 PE=1 SV=2 - [TGM2_HUMAN]	53.13	31	0.414259	1.04522	1.02279	0.978546	0.181812	0.154035	17.776	15.7412	48	1.14631	0.874611	0.798878	0.913903	1.11111	0.932686	1.08767	0.909516	1.16458	0.874076	1.00283	1.45733	1.04818	1.17006	0.983793	0.836501	0.891464	1.13643	1.0347	0.829376	0.774	0.961414	1.0315	0.97227	0.86887	1.18414	1.04657	0.907868	0.96764	1.06116	1.03805	1.03078	0.830992	0.957859	1.01616	1.12213	0.952537
P02042	Hemoglobin subunit delta OS=Homo sapiens GN=HBD PE=1 SV=2 - [HBD_HUMAN]	92.52	7	0.414691	1.13927	1.14728	1.00703	0.464661	0.524923	40.5012	52.1259	48	0.669795	0.822079	2.04149	1.60943	0.907999	1.36764	0.593535	0.980858	1.28956	0.88335	1.7756	0.825981	0.667679	0.947482	0.734122	1.10465	0.87967	0.593307	0.937866	1.23644	1.00028	1.27482	0.529516	0.883574	3.47166	0.746568	0.915345	0.708142	0.624338	0.907775	0.608023	1.17781	1.11979	0.799118	0.918986	1.2588	0.882305
P07996	Thrombospondin-1 OS=Homo sapiens GN=THBS1 PE=1 SV=2 - [TSP1_HUMAN]	9.57	8	0.416816	0.892251	0.905744	1.01512	0.452682	0.358603	49.9791	35.3261	44	0.650905		1.07379	0.8495	1.06158	0.620166	0.744046	2.16595	0.647503	0.881022	0.729659	0.53906	0.763873		0.900052	1.08759	1.52007	0.567775	1.06611	1.37029	0.438288	1.35992	1.58122	0.992693	1.86513		0.959744	0.891634	0.867821	1.0485	0.660175	1.08257	0.446005	1.05572	0.78999	0.965242	0.859271
P02679	Fibrinogen gamma chain OS=Homo sapiens GN=FGG PE=1 SV=3 - [FIBG_HUMAN]	60.26	21	0.417875	1.09664	1.13464	1.03466	0.511391	0.30783	45.0708	29.7519	48	0.918918	0.603974	1.12261	1.02329	0.881107	1.01987	0.79123	2.59282	1.4888	1.20296	1.12564	0.844472	1.05906	0.742276	0.89355	1.13328	1.58814	0.861553	0.695203	1.59007	0.745191	1.76625	0.763488	1.06532	1.22205	0.849542	0.813057	1.15096	0.745022	1.09965	0.690634	1.08449	0.639486	0.928799	0.886135	1.02399	1.00901
P10644	cAMP-dependent protein kinase type I-alpha regulatory subunit OS=Homo sapiens GN=PRKAR1A PE=1 SV=1 - [KAP0_HUMAN]	17.59	5	0.419714	0.945791	1.0065	1.06419	0.0824112	0.146927	8.18786	13.8064	20	1.02747				1.04518	1.09206	0.994611			0.873201			1.11176				1.02641	1.14609	1.00994			1.3368			0.744316				1.0401	1.04267	0.845682			1.13843			1.1252
Q04941	Proteolipid protein 2 OS=Homo sapiens GN=PLP2 PE=1 SV=1 - [PLP2_HUMAN]	18.42	2	0.42013	0.89285	0.838502	0.93913	0.329163	0.317598	39.2561	33.8183	36	0.958831		0.406807	0.68257	0.954145	0.587482	0.689699	1.56583		0.767472		0.933682	0.746311		0.43019	0.744583	1.36619	1.25254	0.711953	1.45642		1.0823		0.862095	1.71084		0.510291	0.742918	0.966619	0.991539	0.915439	1.14939		0.799118		1.04251	0.872761
Q13642-1	Isoform 1 of Four and a half LIM domains protein 1 OS=Homo sapiens GN=FHL1 - [FHL1_HUMAN]	63.57	16	0.420387	1.12208	0.999707	0.890942	0.507846	0.361428	50.7994	40.5669	48	0.778058	2.32863	0.814044	0.655533	0.770149	1.6008	0.796101	0.861947	0.401231	1.15167	0.929322	0.908999	0.770622	1.30445	1.21117	0.473821	0.965056	0.580597	1.17115	0.673697	0.689311	0.546752	0.557414	1.04826	1.74207	0.782083	1.57664	1.0346	0.629011	0.694441	1.13933	0.955799	0.535251	0.896452	0.83819	1.17377	0.554445
P12110	Collagen alpha-2(VI) chain OS=Homo sapiens GN=COL6A2 PE=1 SV=4 - [CO6A2_HUMAN]	38.76	31	0.421467	0.937452	0.981062	1.04652	0.225814	0.246993	23.0173	23.6013	48	1.01701	1.24138	0.718162	0.772479	0.79144	1.09212	0.801361	0.918247	0.76746	1.01904	1.21239	1.42166	0.93007	0.951047	0.973137	0.757813	1.4942	1.05173	0.983494	1.30639	1.05636	1.44049	1.49197	0.882091	1.29845	1.07199	1.00347	0.5916	0.906981	1.00736	0.833674	0.803057	0.890276	0.964359	0.837348	1.36964	1.04485
O00151	PDZ and LIM domain protein 1 OS=Homo sapiens GN=PDLIM1 PE=1 SV=4 - [PDLI1_HUMAN]	37.39	8	0.421572	1.06512	0.946358	0.888503	0.208574	0.215715	22.0397	24.2784	48	0.912884	0.504359	0.888418	0.855424	0.789472	1.12525	0.964613	1.12964	0.931528	1.05221	1.34668	0.855813	0.97807	0.99631	0.945113	0.595108	0.615503	0.916547	0.990842	0.687681	1.09308	0.983051	0.601677	1.09982	0.657874	1.01453	1.02641	0.946855	1.35579	1.03811	1.10652	0.976703	0.753046	0.852703	0.916208	0.873484	0.967669
P00352	Retinal dehydrogenase 1 OS=Homo sapiens GN=ALDH1A1 PE=1 SV=2 - [AL1A1_HUMAN]	37.13	14	0.422173	0.925983	1.0134	1.0944	0.179212	0.328993	17.6843	30.0614	48	0.819269	0.756834	1.09051	1.20029	1.12556	0.938034	1.17986	1.201	1.04913	1.19249	0.861301	0.746472	0.993841	0.837608	1.02941	1.17433	1.31422	0.986634	0.93227	1.38558	1.04364	0.92917	1.44248	1.1196	0.564253	0.976444	1.18839	1.04254	0.924939	0.730507	1.24671	1.12687	1.04611	1.38966	1.36739	0.752269	0.837397
Q08043	Alpha-actinin-3 OS=Homo sapiens GN=ACTN3 PE=1 SV=2 - [ACTN3_HUMAN]	15.54	4	0.423574	0.572792	0.98499	1.71963	0.309032	1.96299	31.3742	114.152	20	0.664687		0.717544				0.935699		1.26784	1.33918			0.681555		0.8509				0.969676		0.924425	1.56027			6.28672		0.74489				0.944033		1.09523	1.10133			0.812053
P52565	Rho GDP-dissociation inhibitor 1 OS=Homo sapiens GN=ARHGDIA PE=1 SV=3 - [GDIR1_HUMAN]	24.51	3	0.424211	1.10529	1.06938	0.96751	0.342356	0.238046	32.0145	24.604	24	0.857026			1.05001	1.05691			1.28654		1.57932		0.586454	0.986586			1.07094	0.843566			0.492371		0.808049		0.973427	0.655355			1.22314	1.26577			0.988791		0.768875		0.709356	1.16423
P09488	Glutathione S-transferase Mu 1 OS=Homo sapiens GN=GSTM1 PE=1 SV=3 - [GSTM1_HUMAN]	16.97	2	0.424528	0.82347	0.961963	1.16818	0.387125	0.367536	40.2432	31.4622	12			1.39902			0.824668		0.662198							0.953983			1.00614		1.8612							0.869321			1.59503		0.927463
O75489	NADH dehydrogenase [ubiquinone] iron-sulfur protein 3, mitochondrial OS=Homo sapiens GN=NDUFS3 PE=1 SV=1 - [NDUS3_HUMAN]	9.85	2	0.425388	0.833573	0.99593	1.19477	0.0774201	0.310104	7.77364	25.9551	8	0.941186				1.05067								1.02794				1.81024								0.985133				1.04919								1.19649
P55060	Exportin-2 OS=Homo sapiens GN=CSE1L PE=1 SV=3 - [XPO2_HUMAN]	4.94	4	0.427056	1.1521	1.1558	1.00321	0.160774	0.298469	13.9102	29.7514	12					0.984947	1.30412					1.17832						0.655111	0.532657					1.18519						1.40939	0.895964					1.28622
P26447	Protein S100-A4 OS=Homo sapiens GN=S100A4 PE=1 SV=1 - [S10A4_HUMAN]	36.63	5	0.427078	1.12837	1.01346	0.898163	0.397807	0.441783	39.2522	49.1873	48	1.27796	1.13958	0.720703	0.478322	0.829895	1.69981	0.685436	0.934673	0.558032	1.18633	0.984597	1.66622	0.646725	0.742064	0.849197	0.804072	0.49631	0.910473	0.732073	0.51717	1.22803	0.624512	0.715822	1.12872	1.14772	1.71669	0.851236	0.71697	1.34764	1.27991	1.44348	0.690261	0.75028	0.73517	0.604809	1.21443	0.475019
P45974	Ubiquitin carboxyl-terminal hydrolase 5 OS=Homo sapiens GN=USP5 PE=1 SV=2 - [UBP5_HUMAN]	4.55	3	0.427323	0.917992	0.95686	1.04234	0.314989	0.284159	32.919	27.2616	40	0.672752			1.40496	1.21376	0.823841	0.98004	0.954983	1.39365	0.894168	0.837788	0.392657	0.962258			1.56808	0.898333	1.20343	1.07479	1.14282	0.841713	0.500136	0.986348	1.19459	0.671518			1.37542	0.975137	1.03456	1.0928	1.08477	0.866428	1.36661	1.28524	0.539547	0.633737
P51648	Fatty aldehyde dehydrogenase OS=Homo sapiens GN=ALDH3A2 PE=1 SV=1 - [AL3A2_HUMAN]	6.39	3	0.431406	1.06722	1.06235	0.995435	0.0135597	0.106286	1.27639	10.6773	8					1.05276	1.07194											0.993739	0.927887											1.14161	1.09948
P62263	40S ribosomal protein S14 OS=Homo sapiens GN=RPS14 PE=1 SV=3 - [RS14_HUMAN]	20.53	2	0.434351	0.665746	0.811724	1.21927	0.235503	0.830878	29.0127	68.1455	12	1.05738				0.789905	0.58789							0.769799				0.759188	1.0505							3.37769				1.02434	1.13276							0.827808
P10301	Ras-related protein R-Ras OS=Homo sapiens GN=RRAS PE=1 SV=1 - [RRAS_HUMAN]	56.42	11	0.434377	0.957591	0.998389	1.04261	0.204825	0.154916	20.5155	14.8585	48	1.14579	0.647075	0.818317	1.26242	1.04434	0.940309	1.14431	0.999611	1.34443	0.844997	0.788288	1.00079	0.967042	0.946022	0.982985	1.40807	1.00835	0.899462	1.05257	0.930991	1.29011	0.91117	1.07256	1.05914	0.901375	0.866362	1.03052	1.17688	1.0327	0.940993	1.08305	1.0753	1.132	0.990124	1.16156	0.898712	1.03159
P62917	60S ribosomal protein L8 OS=Homo sapiens GN=RPL8 PE=1 SV=2 - [RL8_HUMAN]	14.79	3	0.435488	0.864922	0.855864	0.989528	0.169192	0.463776	19.7686	46.8684	32	0.727868		0.549347	0.938357	1.02012	0.91195	1.06654	0.763404		0.869325			0.706301		0.737777	1.10885	1.00041	1.45136	1.15869	0.668536		1.14494			2.98457		0.761434	0.957312	0.830868	0.83266	0.912219	0.807016		0.79631			0.800321
Q02388	Collagen alpha-1(VII) chain OS=Homo sapiens GN=COL7A1 PE=1 SV=2 - [CO7A1_HUMAN]	2.55	4	0.436539	1.69212	2.11393	1.24928	1.71276	1.16227	81.0225	93.0355	8		3.32503								0.902825				0.115613								3.36234				1.26072								0.472509
Q08211	ATP-dependent RNA helicase A OS=Homo sapiens GN=DHX9 PE=1 SV=4 - [DHX9_HUMAN]	4.49	4	0.436678	0.919011	0.954273	1.03837	0.264822	0.183966	27.7512	17.7168	20		0.516124			0.96044	1.05799	1.00915	1.22766						1.06396			0.942557	0.921152	1.35387	1.16009						0.926233			0.82234	1.10525	0.925049	1.13132
P39060	Collagen alpha-1(XVIII) chain OS=Homo sapiens GN=COL18A1 PE=1 SV=5 - [COIA1_HUMAN]	22.41	29	0.436921	1.0999	1.03227	0.93851	0.38381	0.35039	37.1812	37.3347	48	0.971281	1.16293	0.544735	0.643945	0.797137	1.28562	0.995071	0.898914	0.684912	0.966231	1.66171	1.77475	0.499973	1.16885	0.910166	0.649634	0.732023	0.897178	0.793762	0.642507	1.05663	0.999339	0.363071	0.90365	2.20998	1.09591	0.813393	0.572709	0.923645	0.986295	0.991637	0.981718	1.12459	0.897907	0.870728	1.7998	0.918486
P68133	Actin, alpha skeletal muscle OS=Homo sapiens GN=ACTA1 PE=1 SV=1 - [ACTS_HUMAN]	66.84	5	0.437092	1.08608	1.16467	1.07237	0.26979	0.240395	23.1645	22.4172	24			0.880384		1.11751	1.60946				1.19453	0.903452	1.28268			0.839021		1.25173	0.769291				1.13393	0.799721	1.28568			0.819994		1.31224	1.0458				1.49391	1.39482	0.749079
Q13425	Beta-2-syntrophin OS=Homo sapiens GN=SNTB2 PE=1 SV=1 - [SNTB2_HUMAN]	8.52	4	0.437498	0.82818	0.701252	0.846738	0.223623	0.280216	31.8891	33.0935	12				0.461058	0.739268					0.903431						0.391234	0.963072					1.12191						0.62124	1.13546					0.9713
Q01082	Spectrin beta chain, brain 1 OS=Homo sapiens GN=SPTBN1 PE=1 SV=2 - [SPTB2_HUMAN]	14.55	25	0.437926	1.07518	1.15695	1.07605	0.258508	0.288266	22.344	26.7894	39	0.988286	1.58414		1.03506	1.00483	0.897185	0.986903	1.15423	1.59063	1.34837		0.97982	0.802502	1.35908		0.881028	1.06941	0.964246	0.944966	1.42541	0.884851	1.79777		0.94007	1.83712	1.09355		0.93313	1.16071	0.94864	0.963096	1.14215	0.536365	1.32405		0.997251	1.05549
P49411	Elongation factor Tu, mitochondrial OS=Homo sapiens GN=TUFM PE=1 SV=2 - [EFTU_HUMAN]	11.5	4	0.439571	1.06526	1.09173	1.02484	0.2482	0.230081	22.7346	22.4503	40	0.93747		0.965516		1.08635	0.783029	1.15097	1.20013	1.58633	0.831527	0.996598	1.37937	1.25001		0.969284		1.27575	1.2744	1.07688	1.15422	0.80696	1.21394	1.12842	1.11752	0.38935		1.05967		0.92336	1.01558	1.06907	0.986659	0.553942	1.161	1.14763	1.47828	0.928014
B1ALD9	Periostin OS=Homo sapiens GN=POSTN PE=4 SV=1 - [B1ALD9_HUMAN]	55.82	13	0.439724	0.768632	0.919368	1.19611	0.333605	0.829155	36.2863	69.321	24	0.652711		1.57456		0.88223	0.842484	0.856616			0.707603			0.794379		0.788514		1.20822	0.910213	1.38286			1.05563			4.43674		0.948808		1.16929	1.04707	0.922034			1.2898			0.680137
P62873	Guanine nucleotide-binding protein G(I)/G(S)/G(T) subunit beta-1 OS=Homo sapiens GN=GNB1 PE=1 SV=3 - [GBB1_HUMAN]	25	4	0.440604	1.1251	1.14797	1.02033	0.574361	0.329148	50.0327	32.259	32	1.33685			0.745587	1.07734	1.02571	1.02467	0.770944		0.728614		2.47405	1.1592			0.793569	1.17036	1.08582	0.957174	0.618511		1.64423		0.801336	0.875864			0.763571	0.923391	0.961126	1.07916	1.01987		0.552481		2.12682	1.37538
Q15582	Transforming growth factor-beta-induced protein ig-h3 OS=Homo sapiens GN=TGFBI PE=1 SV=1 - [BGH3_HUMAN]	44.95	23	0.443395	0.951854	0.964071	1.01284	0.224141	0.176824	23.2494	17.4583	48	1.46611	0.650256	1.13034	0.98043	0.995969	1.19577	0.947296	0.897316	0.985725	0.741869	0.746852	0.830921	1.18879	1.0356	0.805077	0.976727	1.35999	1.06606	1.27268	1.07958	0.8952	1.08407	1.45533	0.858462	0.618317	0.944832	0.976732	1.07574	0.923645	1.26144	0.902667	1.05218	0.951114	0.77024	0.991521	0.932792	1.08621
P34096	Ribonuclease 4 OS=Homo sapiens GN=RNASE4 PE=1 SV=3 - [RNAS4_HUMAN]	21.09	3	0.445281	0.906817	1.0241	1.12934	0.243803	0.298777	23.8066	26.456	24	1.17446		0.932365	0.821774		0.690699		1.25102				1.27428	0.912673		1.57949	0.827817		1.12282		0.85875				0.85064	0.783693		1.21373	0.842496		1.16194		1.23127				1.42632	1.27978
P22105	Tenascin-X OS=Homo sapiens GN=TNXB PE=1 SV=3 - [TENX_HUMAN]	17.63	7	0.445761	0.874365	1.02425	1.17142	0.303094	0.426862	29.5917	36.4395	24						0.491111	1.02502	1.07449		1.30645	0.933254	1.31519						1.18055	0.878904	1.52722		1.2579	0.900378	0.972403						0.953684	1.12136	1.23076		1.00211	0.992892	2.35209
P22352	Glutathione peroxidase 3 OS=Homo sapiens GN=GPX3 PE=1 SV=2 - [GPX3_HUMAN]	12.83	2	0.446553	1.16794	1.32756	1.13667	0.653701	0.477052	49.2407	41.9693	24	1.14628		2.61041			1.18772	0.926887			1.29257		0.801507	1.11973		0.651373			0.9104	1.16892			1.08381		1.38269	0.889584		1.03477			1.03684	0.851096			1.19245		0.654277	0.930424
Q8NCH0	Carbohydrate sulfotransferase 14 OS=Homo sapiens GN=CHST14 PE=1 SV=2 - [CHSTE_HUMAN]	5.59	2	0.449045	1.14423	1.22224	1.06817	0.257993	0.30151	21.1082	28.2267	12	1.51508				1.02843					1.12321			0.938238				0.785859					0.910123			1.82849				1.13287					1.00499			1.0693
P16070	CD44 antigen OS=Homo sapiens GN=CD44 PE=1 SV=3 - [CD44_HUMAN]	4.18	3	0.450108	0.896045	0.946564	1.05638	0.116991	0.269335	12.3595	25.4961	16	0.874086				0.861804	0.935012		1.11535					0.811602				0.835329	0.92264		0.99894					1.59857				0.838033	1.14842		1.2986					1.27503
Q9BQE3	Tubulin alpha-1C chain OS=Homo sapiens GN=TUBA1C PE=1 SV=1 - [TBA1C_HUMAN]	49	4	0.450528	0.90885	0.940007	1.03428	0.14433	0.285616	15.3541	27.6149	24	1.15833			0.960059	0.738405	0.879925		0.875626				1.02769	1.23516			0.970199	1.38538	1.47464		0.63503				1.24383	0.389794			1.08794	1.18221	1.08415		0.812387				0.626794	1.10043
P08238	Heat shock protein HSP 90-beta OS=Homo sapiens GN=HSP90AB1 PE=1 SV=4 - [HS90B_HUMAN]	30.11	11	0.450678	1.07921	1.16956	1.08372	0.263118	0.35893	22.4971	33.12	48	1.57116	0.835955	1.00562	1.32614	0.824905	0.998813	0.975351	1.29395	0.964992	1.51453	1.33184	1.39149	1.32918	0.741599	0.977825	1.05608	0.911477	0.90004	0.846349	0.944889	0.999064	1.00578	0.707071	0.754331	2.76914	0.950195	0.946103	0.871268	0.878248	0.960439	1.1934	1.44245	1.22981	1.13178	1.0623	1.38766	1.21148
P22392	Nucleoside diphosphate kinase B OS=Homo sapiens GN=NME2 PE=1 SV=1 - [NDKB_HUMAN]	46.71	6	0.452484	1.07276	0.950845	0.886358	0.220286	0.236361	23.1673	26.6666	40	0.881762		0.977809	0.58541	0.982388	1.36418	0.683793	1.06804	0.858925	0.977415	1.12872		1.24945		1.01288	0.671821	0.713661	0.777848	0.629232	0.798043	1.28916	0.585677	0.714033		1.10852		0.825579	0.798736	1.45648	1.04241	1.0324	0.787631	0.822991	0.875356	0.801673		0.942137
P29992	Guanine nucleotide-binding protein subunit alpha-11 OS=Homo sapiens GN=GNA11 PE=1 SV=2 - [GNA11_HUMAN]	11.7	3	0.454805	1.08342	1.13462	1.04726	0.0488008	0.249738	4.30108	23.8469	20	1.13987		1.20161		1.10662	1.15279						1.07219	1.37481		1.32414		1.17146	0.819882						1.08009	0.448128		1.07136		0.712849	1.05241						0.977421	1.32485
P02671	Fibrinogen alpha chain OS=Homo sapiens GN=FGA PE=1 SV=2 - [FIBA_HUMAN]	21.36	19	0.456809	1.11175	1.06296	0.956118	0.54675	0.381882	51.4363	39.9409	48	0.760039	1.31516	0.744549	0.623282	0.769561	1.80625	0.660329	2.3637	0.523707	0.938196	1.2508	1	0.788216	0.838344	0.578946	0.752848	1.49219	0.492901	0.575355	1.42007	0.597169	1.6843	0.79231	0.831849	2.0735	1.01638	0.71437	1.00001	0.71891	0.911686	0.727586	0.98715	0.736104	0.631266	0.652309	1.46116	1.00834
Q15056	Eukaryotic translation initiation factor 4H OS=Homo sapiens GN=EIF4H PE=1 SV=5 - [IF4H_HUMAN]	10.89	2	0.45682	0.896832	0.995484	1.11	0.17355	0.317376	17.4337	28.5924	20	1.25088	0.783261			0.924612	0.960313	1.05835						1.41272	0.762635			1.10473	0.984337	1.00746						0.811224	1.08796			1.13436	0.91978	1.10458						0.962386
Q9H7Z7	Prostaglandin E synthase 2 OS=Homo sapiens GN=PTGES2 PE=1 SV=1 - [PGES2_HUMAN]	8.75	2	0.459765	0.828138	0.966066	1.16655	0.427785	0.281808	44.2812	24.1574	8					1.26856	0.663576											1.04795	1.72095											1.11632	0.920902
Q07507	Dermatopontin OS=Homo sapiens GN=DPT PE=2 SV=2 - [DERM_HUMAN]	27.36	6	0.460852	0.908082	1.03771	1.14275	0.424464	0.423495	40.9041	37.0594	48	1.40656	1.25662	0.906453	0.513244	0.731641	0.704354	0.830169	1.18061	0.330289	1.46556	1.54203	1.58494	0.896082	1.26209	1.15712	0.841407	1.97561	0.961328	0.695302	1.26324	0.725727	2.69403	0.813472	0.761261	1.07497	1.55272	1.25843	0.742834	0.920025	1.1098	0.973999	1.15455	0.764592	1.11511	0.747088	1.55773	1.52893
P02647	Apolipoprotein A-I OS=Homo sapiens GN=APOA1 PE=1 SV=1 - [APOA1_HUMAN]	61.05	17	0.463662	1.09693	1.08793	0.991791	0.484992	0.355334	44.5794	35.8275	48	1.02326	0.51712	1.67625	1.81527	1.49236	1.21378	0.714199	0.814618	1.72661	0.878511	0.73987	0.443301	1.25968	0.788815	0.567471	1.53981	0.960609	0.882915	1.23764	1.00989	1.27939	1.43477	1.10206	0.903847	0.710915	0.568358	1.07499	1.15404	0.566031	0.620717	0.622633	0.77828	0.852117	0.792927	1.21225	0.627739	0.902135
Q15063-4	Isoform 4 of Periostin OS=Homo sapiens GN=POSTN - [POSTN_HUMAN]	56.99	13	0.464423	1.2087	1.20519	0.997095	1.11062	0.564456	92.153	56.6101	36	0.954704		1.3211	0.712045	0.616921	0.889464	1.05671	0.496615		0.707603		4.09152	1.15141		0.75899	0.715573	0.325888	0.879068	1.37374	0.450609		0.492238		0.566313	1.91485		0.931252	0.976917	2.25341	1.4581	1.30477	0.530778		1.05304		1.10248	0.520138
P35080	Profilin-2 OS=Homo sapiens GN=PFN2 PE=1 SV=3 - [PROF2_HUMAN]	26.43	4	0.464757	0.859892	0.910259	1.05857	0.1742	0.552015	19.1375	52.147	32	0.922656	0.864545			1.07209	0.65149	0.85827	0.856574	1.23269	0.823762			1.13524	0.712143			0.838192	1.17106	1.02137	0.498296	0.935599	0.518676			0.770228	0.863984			1.48181	0.997595	1.11118	0.859007	1.3774	0.875356			0.899603
P19652	Alpha-1-acid glycoprotein 2 OS=Homo sapiens GN=ORM2 PE=1 SV=2 - [A1AG2_HUMAN]	23.38	3	0.465036	0.925597	1.03304	1.11608	0.373499	0.306196	36.1553	27.4349	44	1.14383		1.03305	1.59177	1.11146	1.17357	0.901615	1.02198	0.703331	1.57743	0.836197	0.269199	0.746208		0.824024	1.70888	0.973901	0.88463	1.04174	1.21998	1.26569	1.87457	0.836755	1.33192	1.47288		1.07785	1.26614	0.538369	0.695131	0.85604	1.15779	1.19626	1.36817	1.19543	0.652565	1.22127
P06756	Integrin alpha-V OS=Homo sapiens GN=ITGAV PE=1 SV=2 - [ITAV_HUMAN]	13.55	11	0.465295	0.91398	0.981225	1.07357	0.220157	0.350896	22.437	32.6848	36	0.979593			1.05964	1.15466	0.575073	0.8042	1.10266	0.904662	1.34105		0.909491	1.15347			1.18972	0.58841	1.07847	0.862431	0.644206	1.26459	1.2764		1.33654	0.653641			1.19302	1.34475	1.10298	0.850882	0.970598	1.23049	1.01378		0.843493	1.00845
P47755	F-actin-capping protein subunit alpha-2 OS=Homo sapiens GN=CAPZA2 PE=1 SV=3 - [CAZA2_HUMAN]	42.31	8	0.467131	0.915629	1.01083	1.10398	0.247135	0.414341	24.4487	37.5317	48	0.897422	0.666843	1	1.30813	1.14774	0.816106	0.958996	1.41666	1.02827	1.34608	0.747449	0.796295	1.09148	0.725908	1.11586	1.19472	1.11247	1.11403	0.995431	1.30888	0.997078	0.992923	1.03545	1.33211	0.524392	0.879894	1.11374	1.01014	1.08112	0.826148	0.955204	1.33513	1.06653	1.47911	1.12181	0.705746	1.04613
P50990	T-complex protein 1 subunit theta OS=Homo sapiens GN=CCT8 PE=1 SV=4 - [TCPQ_HUMAN]	15.15	7	0.467244	1.03859	1.05786	1.01855	0.0911927	0.15057	8.6205	14.7828	36	0.916175				1.04232	0.952063	1.09098	1.13586	1.08956	1.15795	0.976769	1.15906	1.16063				1.11022	1.361	1.04868	0.992109	0.962444	1.02863	0.786283	1.18231	1.07241				1.13467	0.98345	1.08381	1.01422	1.32358	1.08147	0.767975	0.842806	0.989864
P60660	Myosin light polypeptide 6 OS=Homo sapiens GN=MYL6 PE=1 SV=2 - [MYL6_HUMAN]	84.77	10	0.467922	1.06393	1.00443	0.944073	0.366535	0.19546	36.4919	20.7039	48	0.63969	1.05574	0.707743	0.787829	0.833448	1.38997	1.01245	1.07114	0.596245	1.11465	0.923542	1.92068	0.758689	1.03228	0.972118	0.57763	0.926859	0.819472	0.760356	1.03908	1.11865	1.21662	0.79358	0.882137	1.38291	1.00937	1.04947	0.7509	1.149	1.0796	0.967365	1.0443	0.948472	1.04608	0.760254	1.23142	0.939962
Q6UX46	Protein FAM150B OS=Homo sapiens GN=FAM150B PE=2 SV=2 - [F150B_HUMAN]	19.08	3	0.471368	0.642228	0.81941	1.27589	0.421658	0.774324	51.4588	60.689	8						0.521253						1.11757						1.24403						0.73329						0.708877						2.73908
Q9P0J0	NADH dehydrogenase [ubiquinone] 1 alpha subcomplex subunit 13 OS=Homo sapiens GN=NDUFA13 PE=1 SV=3 - [NDUAD_HUMAN]	9.72	2	0.472089	0.89162	0.915392	1.02666	0.102981	0.244339	11.2499	23.7994	12	0.89671					0.82303	1.02643						1.26926					1.05657	1.29722						0.55314					1.02934	0.953977						0.939147
P14618	Pyruvate kinase isozymes M1/M2 OS=Homo sapiens GN=PKM2 PE=1 SV=4 - [KPYM_HUMAN]	68.93	17	0.472351	0.908348	1.00405	1.10536	0.291082	0.406357	28.9907	36.7624	40	1.11743	0.693739	1.13236	0.917105	1.08358	1.62677	1.13916	0.841476		0.911519		0.577394	1.06499	1.10743	0.797779	1.48669	1.27696	0.656338	1.38313	1.18117		0.589068		1.55865	0.503105	1.30472	0.886839	1.3978	1.01141	0.995134	0.942315	0.900054		0.847265		0.328451	1.07247
P33176	Kinesin-1 heavy chain OS=Homo sapiens GN=KIF5B PE=1 SV=1 - [KINH_HUMAN]	2.28	2	0.472758	0.863368	0.904461	1.0476	0.102333	0.246507	11.3143	23.5307	8	0.976821				0.8321								1				0.80477								1.50385				1.12206								0.929561
P01860	Ig gamma-3 chain C region OS=Homo sapiens GN=IGHG3 PE=1 SV=2 - [IGHG3_HUMAN]	38.2	4	0.473878	1.10806	1.21043	1.09239	0.359569	0.470709	29.7059	43.09	40	1.90991		1.5342	0.989991	1.01712	0.70924	0.915221	1.40843	1.02788	1.12588		1.46642	1.08685		0.785869	0.947225	1.50905	0.71267	1.02533	1.24227	0.768859	1.2549		0.816507	0.581545		1.02371	1.02225	0.946524	1.00633	0.755141	1.3359	0.902279	0.858227		3.18822	1.10868
P02766	Transthyretin OS=Homo sapiens GN=TTR PE=1 SV=1 - [TTHY_HUMAN]	68.03	7	0.474289	0.926927	0.962511	1.03839	0.211295	0.341785	21.9525	32.9149	48	1.1202	1.13082	1.16768	0.841097	1.22879	0.948882	0.977529	0.789998	0.880941	0.968737	1.04859	0.446862	0.998385	0.925146	0.711473	0.892383	0.965633	1.26435	0.95431	0.76712	1.28756	1.3191	0.734819	0.932847	1.7979	0.94979	1.02466	0.783496	0.777678	0.732752	0.882491	0.896056	1.22634	0.880671	1.06868	0.78149	1.12117
P00740	Coagulation factor IX OS=Homo sapiens GN=F9 PE=1 SV=2 - [FA9_HUMAN]	6.07	2	0.4743	1.14284	1.05826	0.925999	0.160163	0.287403	15.1345	31.0371	12	1.17199				0.875102							1.1277	0.814471				0.896932							0.720981	1.11712				0.992344							1.5529	0.967626
P61163	Alpha-centractin OS=Homo sapiens GN=ACTR1A PE=1 SV=1 - [ACTZ_HUMAN]	21.81	5	0.477107	0.885578	1.03994	1.17431	0.2527	0.503127	24.2995	42.8446	32	1.11491		1.24016		1.16424	0.654098	1.06665		1.18134	1.26509		0.633035	1.12679		1.02232		0.975142	1.51223	1.0719		1.32623	1.29953		0.99403	0.663579		0.82707		0.858179	1.13625	0.985552		3.02517	2.09543		0.849309	1.06358
Q9H3U1-2	Isoform 2 of Protein unc-45 homolog A OS=Homo sapiens GN=UNC45A - [UN45A_HUMAN]	2.15	2	0.478147	0.888334	1.12603	1.26757	0.184997	0.367004	16.4292	28.9534	16	1.05057						0.922354	1.17465		1.35653			0.824106						0.919554	1.64426		1.15787			2.14532						1.03799	1.16272		1.44333			1.22068
P51991	Heterogeneous nuclear ribonucleoprotein A3 OS=Homo sapiens GN=HNRNPA3 PE=1 SV=2 - [ROA3_HUMAN]	15.34	5	0.480281	1.07233	1.11333	1.03824	0.356842	0.241945	32.0518	23.3034	36	1.52019		0.582612		1.06796	0.910998	1.41267	1.16211	1.53122	1.2195	0.612719		1.24701		0.831703		1.26638	1.12275	0.921274	1.05195	0.942948	0.958844	1.51162		0.65213		0.91721		1.15629	1.05469	1.6865	1.03407	0.902627	1.1129	0.842452		1.183
O00148	ATP-dependent RNA helicase DDX39A OS=Homo sapiens GN=DDX39A PE=1 SV=2 - [DX39A_HUMAN]	6.32	3	0.481426	0.941391	1.00087	1.06318	0.185296	0.238904	18.5135	22.4706	36			1.06352		1.07855	1.01262	1.16424	1.10069	1.09004	1.10522	0.805535	0.587431			1.19801		0.939287	1.15063	1.0621	1.0212	0.851521	1.01104	1.32664	1.51119			1.17568		1.26887	0.857464	1.3601	1.03935	0.745238	1.32228	1.04639	0.437089
Q6PCB0	von Willebrand factor A domain-containing protein 1 OS=Homo sapiens GN=VWA1 PE=2 SV=1 - [VWA1_HUMAN]	11.01	3	0.482914	0.914435	1.04356	1.14121	0.193462	0.313056	18.5386	27.4319	24	0.958594				1.04776	0.708169	1.10248	1.23015			1.21422		1.03876				1.27239	1.09765	1.27623	1.29614			1.40363		0.463211				0.730876	0.916693	0.973814	1.10474			1.08585		0.94294
P01857	Ig gamma-1 chain C region OS=Homo sapiens GN=IGHG1 PE=1 SV=1 - [IGHG1_HUMAN]	62.73	7	0.483031	1.0571	1.05251	0.995662	0.335785	0.202498	31.9032	20.3381	48	1.16485	0.709864	1.31252	1.42318	1.67438	0.872104	0.820676	1.19039	0.676871	1.31199	0.787857	0.685453	0.992518	1.16325	0.689996	1.20141	1.14214	0.950916	0.952768	1.30948	1.07961	0.997347	0.843345	0.955701	0.828738	0.852461	1.33178	1.07107	0.697568	0.894082	0.78224	0.959855	0.643522	0.943975	1.16609	0.784642	1.26838
O43390	Heterogeneous nuclear ribonucleoprotein R OS=Homo sapiens GN=HNRNPR PE=1 SV=1 - [HNRPR_HUMAN]	16.75	5	0.484699	0.93694	1.04086	1.11092	0.201509	0.272572	19.3598	24.5358	36			1.07254	1.49094	1.11141	0.862779	1.14968	1.02183		0.86905	0.903778	0.885738			1.18509	1.38867	1.11205	1.07807	1.05612	1.01561		0.664411	1.58155	1.26308			0.835573	1.25098	1.19966	0.997623	1.24522	0.895039		1.19685	1.03398	0.564157
P60981	Destrin OS=Homo sapiens GN=DSTN PE=1 SV=3 - [DEST_HUMAN]	56.36	9	0.485675	1.06354	1.01256	0.952061	0.267233	0.255294	26.392	26.8148	48	0.818012	1.58095	0.718162	0.957411	0.980843	1.15551	0.964689	0.715531	0.735935	1.08147	1.3865	1.05565	1.14145	1.15505	1.29945	1.07811	0.855701	0.867219	0.936968	0.554922	1.05009	0.46447	0.668994	1.00492	0.897169	0.829477	1.00323	1.22359	1.05587	1.21474	1.11745	0.757296	0.761108	0.671426	1.03421	0.862307	0.942579
H0YAR2	Polyadenylate-binding protein 1 (Fragment) OS=Homo sapiens GN=PABPC1 PE=4 SV=1 - [H0YAR2_HUMAN]	13.38	3	0.486765	1.05913	1.11414	1.05194	0.253566	0.0692418	22.7589	6.58231	12					0.991797	0.944942					1.40568						0.982322	1.07349					0.924121						1.07994	1.02984					1.04475
O00339-3	Isoform 3 of Matrilin-2 OS=Homo sapiens GN=MATN2 - [MATN2_HUMAN]	3.5	3	0.491556	0.863841	0.863145	0.999195	0.0373085	0.248677	4.32239	24.8877	8					0.889527						0.836764						0.760202						1.31227						1.07118						1.14567
Q9Y6N5	Sulfide:quinone oxidoreductase, mitochondrial OS=Homo sapiens GN=SQRDL PE=1 SV=1 - [SQRD_HUMAN]	17.78	7	0.492367	1.07699	1.07008	0.993585	0.178738	0.291649	16.7033	29.3532	32		1.0236	1.07324		1.15364	0.911427	0.754443		1.34748	1.13317		1.16362		1.16404	1.34023		0.939475	0.930672	0.776441		1.04986	1.02638		1.04503		0.943911	1.58295		1.08262	1.02142	0.843678		0.848844	0.972487		0.721199
P15090	Fatty acid-binding protein, adipocyte OS=Homo sapiens GN=FABP4 PE=1 SV=3 - [FABP4_HUMAN]	24.24	3	0.493063	1.18948	1.25007	1.05094	0.985733	0.655762	78.8542	62.3978	36	1.02067		0.718162	1.64965	0.602131	0.950681	1.5307	0.321519	0.829844		3.62728		0.78776		0.734122	1.02018	1.08068	0.689416	0.62586	3.01193	1.705		0.478852		2.60884		0.671835	0.7239	0.315446	0.414713	0.716293	0.260454	1.51041		0.988581		1.77923
Q15124	Phosphoglucomutase-like protein 5 OS=Homo sapiens GN=PGM5 PE=1 SV=2 - [PGM5_HUMAN]	50.79	21	0.496138	1.02896	1.02791	0.998984	0.157425	0.11509	15.315	11.5207	48	0.880756	1.35854	0.880872	0.954596	0.962908	1.27156	1.0449	0.964334	0.997417	1.02091	1.14754	0.850628	0.960374	1.20634	1.08034	0.881022	1.00662	0.95625	0.968711	0.767464	1.00632	0.772263	0.844066	1.01798	1.22867	0.988085	0.944511	1.11353	1.00174	1.11587	1.11161	1.00434	0.972961	0.944718	0.933956	1.21245	0.985853
O76076	WNT1-inducible-signaling pathway protein 2 OS=Homo sapiens GN=WISP2 PE=1 SV=1 - [WISP2_HUMAN]	41.2	9	0.497122	1.16309	1.24978	1.07453	0.886396	0.726983	70.9244	67.6559	48	2.08647	2.10838	0.644409	0.570138	0.798466	0.779594	0.959471	0.453495	0.416882	0.816886	2.32603	3.0371	0.895272	1.38409	0.951774	0.561771	1.01633	1.07652	1.12373	1.15326	0.940198	2.95819	0.595854	0.744279	0.703907	4.17747	1.31612	0.633524	0.548994	0.834828	0.877856	0.637196	1.18759	0.561512	0.822884	1.80647	1.92963
P01009	Alpha-1-antitrypsin OS=Homo sapiens GN=SERPINA1 PE=1 SV=3 - [A1AT_HUMAN]	54.78	22	0.499135	1.07229	1.05732	0.986038	0.285209	0.322406	26.9747	32.6972	48	0.97961	1.1221	1.4218	0.930718	1.275	1.66398	0.75458	0.892559	0.979723	1.07348	0.970068	0.624232	0.851717	1.13073	0.580843	0.988568	0.796592	0.647053	1.00589	0.94443	1.45993	1.15206	0.894211	0.894249	2.2175	0.826147	1.28129	1.36683	0.603007	0.7736	0.623299	0.774959	0.895592	0.893273	1.13647	1.02645	0.843764
P20908	Collagen alpha-1(V) chain OS=Homo sapiens GN=COL5A1 PE=1 SV=3 - [CO5A1_HUMAN]	17.63	23	0.499828	1.16783	1.15008	0.984801	0.865612	0.680434	75.2657	69.0936	48	1.14418	2.85738	0.337014	0.328829	0.328814	1.31849	0.590481	0.857361	1.10279	0.879156	1.23066	2.82575	0.696532	0.665839	0.620668	0.324527	1.03423	0.647739	0.616704	0.938582	0.840223	2.77173	0.634196	0.536798	3.12547	1.4384	0.679733	0.272852	0.52172	0.871528	0.56467	0.780722	1.04993	0.704259	0.713413	2.6581	1.29247
P14406	Cytochrome c oxidase subunit 7A2, mitochondrial OS=Homo sapiens GN=COX7A2 PE=1 SV=1 - [CX7A2_HUMAN]	27.71	2	0.504529	1.06321	1.15887	1.08997	0.205973	0.0920897	17.7736	8.44883	8						1.30451						1.01322						1.00752						1.07855						1.07379						1.27082
P48059-3	Isoform 3 of LIM and senescent cell antigen-like-containing domain protein 1 OS=Homo sapiens GN=LIMS1 - [LIMS1_HUMAN]	14.99	3	0.505792	1.10302	0.892975	0.809574	0.114628	0.194385	12.8366	24.0107	12					1.0027			0.774004		0.90222							1.00956			0.963894		1.0777							0.597628			0.748029		0.522565
Q13214	Semaphorin-3B OS=Homo sapiens GN=SEMA3B PE=2 SV=1 - [SEM3B_HUMAN]	3.2	2	0.507732	1.14738	1.14596	0.998765	0.616362	0.511523	53.7856	51.2156	32	0.858217			0.567785	0.800872		1.64147	0.973177	0.916004	0.940331	2.46981		0.594458			0.393952	0.757162		0.623576	1.48075	0.70734	2.02575	0.745127		2.81573			0.557574	0.598356		0.803377	1.13198	0.92056	0.967948	1.05608		1.03032
P00338	L-lactate dehydrogenase A chain OS=Homo sapiens GN=LDHA PE=1 SV=2 - [LDHA_HUMAN]	36.45	10	0.509703	1.05233	1.01601	0.965494	0.185068	0.240023	18.2151	24.8601	48	0.832063	1.00072	1.10319	0.992288	1.15389	1.39804	0.88735	0.943886	1.21452	0.936354	1.03287	0.696994	1.34949	1.42107	1.03574	0.77771	1.02802	0.764699	1.24185	0.978094	1.11977	0.674709	1.32484	1.00169	0.621648	0.771287	1.26052	0.985347	1.18764	1.13792	0.961805	0.822987	0.973274	1.02221	0.860195	0.635275	0.790112
P60953	Cell division control protein 42 homolog OS=Homo sapiens GN=CDC42 PE=1 SV=2 - [CDC42_HUMAN]	21.47	3	0.512925	0.924736	1.04498	1.13003	0.226269	0.383497	21.6529	33.9367	40			1.1616	1.13939	1.18183	0.924115	0.923922	1.10382	1.41161	1.13767	0.576326	0.889539			0.920314	1.4905	1.08958	0.929915	1.15095	1.16492	0.893993	0.964969	2.76685	0.940754			0.914774	1.41276	0.879747	0.946772	0.97713	1.03006	0.918534	1.37986	1.02306	1.22546
O75112	LIM domain-binding protein 3 OS=Homo sapiens GN=LDB3 PE=1 SV=2 - [LDB3_HUMAN]	10.32	5	0.513997	0.901415	0.9571	1.06178	0.356379	0.397397	37.2353	37.4276	32	1.05995			0.449639	0.877835	1.08755	1.12731	0.953556	0.525497			1.57547	0.915787			0.414302	0.837477	0.667557	0.890505	0.801179	1.48047			0.856211	1.38198			0.679	1.16625	1.11147	1.02222	1.31255	1.72229			2.17857	1.42422
P30043	Flavin reductase (NADPH) OS=Homo sapiens GN=BLVRB PE=1 SV=3 - [BLVRB_HUMAN]	33.98	5	0.51409	1.04957	1.1543	1.09978	0.237464	0.252174	20.5721	22.9296	48	0.943516	1.45231	1.69809	1.28646	1.03042	1.07269	0.84135	1.14747	1.20106	1.05954	1.17045	0.948247	1.05574	1.44413	1.10375	1.47307	1.10563	0.917972	1.04092	1.26752	1.08705	1.09601	0.912008	1.12702	1.28484	1.10493	1.06356	1.07482	0.755681	0.800665	0.866004	1.02601	1.4221	1.22311	1.2476	0.823384	0.973977
Q13418	Integrin-linked protein kinase OS=Homo sapiens GN=ILK PE=1 SV=2 - [ILK_HUMAN]	28.32	11	0.51459	1.09637	1.21757	1.11055	0.682718	0.409384	56.0721	36.8633	48	1.16096	3.27679	1.07905	0.616999	1.04785	1.29412	1.09503	1.0616	1.37496	1.01683	0.745264	0.841399	1.11794	1.95176	1.03536	0.667138	1.21732	1.00375	1.3292	1.25568	1.12883	0.802751	1.10994	1.32602	0.698597	1.62104	0.932835	0.709575	1.06141	1.02099	1.07834	0.965274	1.0657	1.26758	1.05277	0.679985	0.887011
P21964	Catechol O-methyltransferase OS=Homo sapiens GN=COMT PE=1 SV=2 - [COMT_HUMAN]	21.4	3	0.51498	0.909799	0.980853	1.0781	0.247404	0.207541	25.2234	19.2506	12	1.03133				0.712104		1.19913						0.966051				1.27552		1.03801						0.615765				1.02318		1.30413						1.19473
P02749	Beta-2-glycoprotein 1 OS=Homo sapiens GN=APOH PE=1 SV=3 - [APOH_HUMAN]	33.91	7	0.515926	0.919302	1.03462	1.12544	0.325175	0.440908	31.4295	39.1765	48	1.27412	0.614912	1.29567	1.37873	1.02261	0.860054	0.903955	1.50408	1.00667	1.34417	0.674552	0.535901	0.971992	0.866119	0.889883	1.31169	0.824838	1.02019	0.878444	1.6183	0.994247	2.59468	0.646302	0.896041	0.906574	1.00643	1.79241	1.05843	0.807262	1.11726	0.771688	1.51255	0.875708	0.851982	0.928519	0.961185	0.998495
Q9UKY3	Putative inactive carboxylesterase 4 OS=Homo sapiens GN=CES1P1 PE=5 SV=2 - [CES1P_HUMAN]	9.41	2	0.518718	0.938203	1.00023	1.06611	0.210373	0.257275	21.0324	24.1321	32	0.749414			1.22777	1.1198	0.886817	1.14549	0.948427		0.696305	1.22782		0.691448			1.41728	1.06012	1.42391	0.945295	1.32295		1.08965	1.21922		1.009			1.22359	0.893033	0.607783	0.80227	1.1016		0.799118	1.27548		0.720047
P46939	Utrophin OS=Homo sapiens GN=UTRN PE=1 SV=2 - [UTRO_HUMAN]	2.51	5	0.518854	0.863037	1.01421	1.17517	0.577231	0.180859	56.9142	15.39	8				1.42238		0.60605										1.38048		1.16658										1.11056		0.865055
P13716	Delta-aminolevulinic acid dehydratase OS=Homo sapiens GN=ALAD PE=1 SV=1 - [HEM2_HUMAN]	18.18	5	0.524527	1.05216	1.10822	1.05328	0.255046	0.1732	23.0139	16.4439	28			1.63777		1.10858	1.14548	0.861336	1.08501	0.997588		0.921812				0.986289		1.06954	0.845755	0.938973	1.18575	1.12969		0.958018				1.28173		1.17367	1.07224	0.918618	1.044	0.736279		1.15864
O95336	6-phosphogluconolactonase OS=Homo sapiens GN=PGLS PE=1 SV=2 - [6PGL_HUMAN]	34.11	6	0.525525	1.05148	1.07965	1.02678	0.112749	0.147316	10.4431	14.3473	16					1.18936	1.08175	0.92413				1.12335						0.887584	0.880753	0.931859				1.18415						1.35712	1.04763	0.905193				1.12483
P38646	Stress-70 protein, mitochondrial OS=Homo sapiens GN=HSPA9 PE=1 SV=2 - [GRP75_HUMAN]	10.16	4	0.525985	0.95887	0.993254	1.03586	0.199816	0.200082	20.1173	19.3156	48	0.986366	0.805556	0.957461	1.15466	1.03117	0.919025	1.31178	0.971731	1.3768	0.748968	0.883264	0.772273	1.13188	1.08583	1.01083	1.22199	1.20209	1.28634	1.06723	0.880615	0.847378	0.842797	1.33398	0.90838	0.754284	0.769153	0.868788	1.28942	1.03954	0.936857	1.02069	1.07565	0.868044	0.993029	1.11483	0.959114	1.20788
O75915	PRA1 family protein 3 OS=Homo sapiens GN=ARL6IP5 PE=1 SV=1 - [PRAF3_HUMAN]	15.96	2	0.526304	0.92938	1.02366	1.10144	0.306586	0.318379	29.95	28.9056	36	1.2968			1.39009	1.11793	0.76206	1.30954	1.17643		0.891889	0.775209	0.492994	1.12481			1.1924	1.14592	1.49681	1.01664	0.900707		0.967285	1.3813	2.0301	0.798242			1.37002	1.07376	1.07229	1.16331	1.06149		0.976857	1.12029	0.247088	1.08482
P25940	Collagen alpha-3(V) chain OS=Homo sapiens GN=COL5A3 PE=1 SV=3 - [CO5A3_HUMAN]	7.74	7	0.52758	0.793224	0.961974	1.21274	0.434757	0.912806	45.1943	75.268	24					0.629146		0.702943	0.77516		0.9641	0.886146	1.81435					1.30985		0.516714	1.11139		4.19879	0.665793	0.808351					0.262688		0.73719	0.71875		0.837732	1.0018	1.92496
P30049	ATP synthase subunit delta, mitochondrial OS=Homo sapiens GN=ATP5D PE=1 SV=2 - [ATPD_HUMAN]	13.69	2	0.527587	1.39258	1.28729	0.924394	1.13833	0.73542	88.4284	79.5569	12				0.369919				0.930738				2.56122				0.426989				0.991177				0.687773				0.641407				0.955978				2.81303
P00746	Complement factor D OS=Homo sapiens GN=CFD PE=1 SV=5 - [CFAD_HUMAN]	37.94	5	0.529549	0.949233	0.953519	1.00452	0.263007	0.151524	27.5828	15.0843	28	1.15779			0.832387	1.01942	0.711771	0.980301			1.36921		0.603757	1.10536			1.04368	0.856392	1.19756	0.989131			1.16367		1.04205	0.740669			1.01677	0.86753	1.20838	0.95608			0.984112		0.798213	1.22634
P45880	Voltage-dependent anion-selective channel protein 2 OS=Homo sapiens GN=VDAC2 PE=1 SV=2 - [VDAC2_HUMAN]	35.03	7	0.530007	0.936222	0.983852	1.05088	0.180877	0.349879	18.3846	33.2941	48	0.968523	1.46871	0.768938	1.02199	0.828787	1.02662	1.08048	0.925717	0.912258	0.954245	1.03765	0.812311	0.903664	1.34086	1.30841	1.33702	1.14554	0.78847	0.886313	0.980096	1.09002	0.764138	0.995889	1.08659	2.43174	1.31382	0.999419	1.23043	1.24546	1.21384	1.10275	0.961412	0.773757	0.798262	0.872636	0.948708	0.795119
P50395	Rab GDP dissociation inhibitor beta OS=Homo sapiens GN=GDI2 PE=1 SV=2 - [GDIB_HUMAN]	40.45	11	0.530626	0.938356	0.976866	1.04104	0.261263	0.300352	26.745	28.8511	44	0.905711	0.7247	1.00395	1.39262	0.947398	1.07778	0.947348	0.996187		1.05622	1.28721	0.406395	1.17999	1.17879	1.02047	1.57778	0.910026	0.852763	0.828372	0.998148		0.633921	0.780931	1.04154	0.574323	0.840013	1.0649	1.64035	1.15736	1.08841	0.978812	0.913531		1.21612	1.03298	0.46141	0.902944
Q9BUP0	EF-hand domain-containing protein D1 OS=Homo sapiens GN=EFHD1 PE=1 SV=1 - [EFHD1_HUMAN]	21.34	3	0.532177	1.07625	1.17618	1.09284	0.24834	0.390601	21.1141	35.7417	40	1.03587		1.46287	1.17711	1.09294	0.649938	1.17045	1.24328	1.49739	1.04502	1.38689		1.30075		1.91329	1.11448	0.76647	1.35426	1.04376	1.50659	0.879133	1.10891	0.524639		0.561537		1.43442	1.46222	0.76024	0.753089	0.999134	1.69107	0.973266	1.01534	0.576262		1.38114
P35573-2	Isoform 5 of Glycogen debranching enzyme OS=Homo sapiens GN=AGL - [GDE_HUMAN]	2.18	2	0.532915	0.899996	0.988712	1.09857	0.00771529	0.222825	0.780338	20.2831	8					0.994167			0.983256									0.976643			1.27284									0.851587			1.11098
P50454	Serpin H1 OS=Homo sapiens GN=SERPINH1 PE=1 SV=2 - [SERPH_HUMAN]	25.36	8	0.533443	0.946596	1.04482	1.10376	0.23897	0.226106	22.872	20.4851	32	1.04681		0.670215	1.23843	1.0784	1.06766	1.09902	1.40688				0.751123	0.992709		1.06008	1.13131	1.12629	1.08153	1.0542	1.01314				1.18433	0.978214		0.997078	1.3675	0.986256	0.920205	1.19331	1.43143				1.07912	0.931786
Q9Y376	Calcium-binding protein 39 OS=Homo sapiens GN=CAB39 PE=1 SV=1 - [CAB39_HUMAN]	8.8	2	0.535114	1.16966	1.21819	1.04149	0.460892	0.295684	37.8341	28.3904	8						0.892292					1.54409							0.596834					1.10774							1.22861					1.40274
Q02952	A-kinase anchor protein 12 OS=Homo sapiens GN=AKAP12 PE=1 SV=4 - [AKA12_HUMAN]	2.64	2	0.539629	0.90423	0.878574	0.971628	0.246972	0.212439	28.1105	21.8642	12	0.998757					0.594514	1.04245						0.874945					0.951967	1.06319						0.526398					0.79379	1.08985						1.1294
Q5JPT9	Pyruvate dehydrogenase (Lipoamide) alpha 1 (Fragment) OS=Homo sapiens GN=PDHA1 PE=2 SV=1 - [Q5JPT9_HUMAN]	22.55	3	0.540557	0.940428	0.974227	1.03594	0.000809865	0.127636	0.083129	12.3208	8						0.973654	0.974799											0.981902	1.05431											1.07176	1.09507
P20774	Mimecan OS=Homo sapiens GN=OGN PE=1 SV=1 - [MIME_HUMAN]	46.64	14	0.542485	0.965277	0.965688	1.00043	0.154291	0.174432	15.9773	17.4358	48	0.976195	0.847204	1.02911	1.30948	0.730563	0.833029	1.1281	0.922269	1.05451	0.892706	0.865677	0.999415	0.908401	0.900573	0.825246	1.34361	1.15431	1.06084	1.11841	0.990136	0.914601	1.10019	1.35451	1.06959	0.767419	0.946449	0.907965	1.09739	1.04864	1.06423	1.0462	0.88119	0.670669	1.05882	0.932005	0.988264	0.961108
Q5TD97	Four and a half LIM domains protein 5 OS=Homo sapiens GN=FHL5 PE=1 SV=1 - [FHL5_HUMAN]	12.32	3	0.543795	1.10987	1.05046	0.946476	0.287214	0.237448	27.3416	25.0876	12	0.785201				1.01071	1.35549							0.935642				0.741279	0.816087							1.45351				0.648454	1.15158							0.902729
P02760	Protein AMBP OS=Homo sapiens GN=AMBP PE=1 SV=1 - [AMBP_HUMAN]	28.41	8	0.545222	0.957401	1.01207	1.0571	0.181358	0.232899	17.9196	22.0318	48	1.40702	0.990419	1.11755	0.846919	0.825131	0.794482	1.04151	1.14529	1.08023	1.12803	0.796928	0.971323	0.9227	1.46255	1.14213	0.852025	1.09289	1.03317	0.950061	0.929908	0.985015	1.37771	0.817295	1.15658	1.3496	1.34087	1.12884	1.17399	0.987163	0.954476	1.01106	1.39804	1.07226	0.980205	0.947608	0.83652	1.07818
Q9UBI6	Guanine nucleotide-binding protein G(I)/G(S)/G(O) subunit gamma-12 OS=Homo sapiens GN=GNG12 PE=1 SV=3 - [GBG12_HUMAN]	55.56	4	0.545456	1.10338	1.23102	1.11569	0.654527	0.503812	53.1693	45.1571	44	0.915771	0.594449	0.680381	1.16952	1.36864	0.568271	1.46575	1.20814	2.78839	0.900007	1.88195		0.84485	0.870919	1.18139	1.11496	1.91848	1.28959	1.90153	1.148	0.569038	0.958445	0.958974		3.04364	0.827146	0.692106	0.806126	0.935139	1.02553	1.13852	1.22792	0.897501	1.38358	0.900166		0.681034
O43396	Thioredoxin-like protein 1 OS=Homo sapiens GN=TXNL1 PE=1 SV=3 - [TXNL1_HUMAN]	10.03	2	0.54745	1.1262	1.20234	1.06761	0.467049	0.19188	38.845	17.9729	8						0.872085						1.53259						1.28992						0.718719						1.11929						1.0717
P36955	Pigment epithelium-derived factor OS=Homo sapiens GN=SERPINF1 PE=1 SV=4 - [PEDF_HUMAN]	25.84	8	0.548052	0.963079	0.976457	1.01389	0.247023	0.136201	25.2979	13.4335	40	0.958865		1.47036	1.19452	0.928377	0.852278	0.890751	1.12426		1.02964	0.610385	0.70513	1.146		1.06797	1.19888	0.907222	0.992348	1.00729	0.980532		0.981753	0.663978	1.1687	0.740597		1.06341	1.38088	0.948878	0.906304	0.919046	0.977239		1.05646	0.91383	0.930744	1.15127
Q01813	6-phosphofructokinase type C OS=Homo sapiens GN=PFKP PE=1 SV=2 - [K6PP_HUMAN]	13.65	6	0.550668	0.94389	1.07688	1.1409	0.182667	0.257869	16.9626	22.6023	28	0.818394			1.37125	1.12101	0.891342	1.04772	1.15906		1.1294			1.23147			1.5487	1.44142	1.19003	1.14212	1.57984		0.702633			0.665371			1.23443	1.00179	1.06231	1.0926	0.966729		1.2121			0.848381
P36957	Dihydrolipoyllysine-residue succinyltransferase component of 2-oxoglutarate dehydrogenase complex, mitochondrial OS=Homo sapiens GN=DLST PE=1 SV=4 - [ODO2_HUMAN]	12.36	5	0.551212	0.94817	0.972245	1.02539	0.295667	0.239617	30.4107	23.3684	44	1.0588		0.718162	1.04067	0.860064	0.911733	1.19	0.819984	0.932931	0.770219	0.663119	1.72901	1.08156		0.734122	0.956973	1.0314	0.884812	0.943924	0.823049	0.978331	0.976388	1.28618	0.638316	1.16203		0.671835	0.862565	1.18882	1.05148	1.17455	0.940524	1.01041	0.8059	0.988571	1.64699	1.66689
P60842	Eukaryotic initiation factor 4A-I OS=Homo sapiens GN=EIF4A1 PE=1 SV=1 - [IF4A1_HUMAN]	9.11	2	0.552492	1.24623	1.47817	1.18612	1.0055	0.431025	68.0229	36.3391	8										0.767181		2.18917										1.81097		0.684429										0.79305		1.52703
P02462	Collagen alpha-1(IV) chain OS=Homo sapiens GN=COL4A1 PE=1 SV=3 - [CO4A1_HUMAN]	19.11	22	0.552705	1.085	1.12604	1.03782	0.490367	0.426306	43.548	41.0769	48	1.46543	2.31718	0.718162	0.695484	0.850896	0.851015	1.13347	0.861947	0.898828	0.713071	1.62813	1.37883	1.03924	0.679479	0.726047	0.593862	1.31722	1.31885	1.20586	0.886359	0.847751	1.3304	0.688211	1.06102	2.68985	1.0066	0.671835	0.595802	0.716067	0.878325	0.976921	0.922013	1.18945	0.799118	0.840661	1.88767	1.1083
Q00610	Clathrin heavy chain 1 OS=Homo sapiens GN=CLTC PE=1 SV=5 - [CLH1_HUMAN]	24.54	28	0.552963	0.973206	0.984283	1.01138	0.129682	0.137945	13.1753	13.6393	48	1.10778	0.885892	0.982101	1.0125	1.06842	0.797565	0.959099	1.11878	0.994393	1.18143	0.962334	0.741095	0.946467	1.09993	1.02873	1.18042	0.990945	1.05439	0.998553	1.21081	0.812544	0.933045	1.21737	1.13605	0.977661	0.975729	0.81133	0.98185	1.00334	0.975058	0.963127	1.1182	0.844994	1.20148	1.10301	0.758221	1.01888
P10643	Complement component C7 OS=Homo sapiens GN=C7 PE=1 SV=2 - [CO7_HUMAN]	2.97	2	0.55597	1.07928	1.21216	1.12312	0.332707	0.273049	27.4474	24.3117	20			1.72451	1.17055		0.80534	1.25437			1.10605					0.893494	1.37287		1.03503	0.909207			0.784553					1.07411	1.80623		1.14444	1.23819			0.741041
Q9ULV4	Coronin-1C OS=Homo sapiens GN=CORO1C PE=1 SV=1 - [COR1C_HUMAN]	26.79	12	0.560038	0.957571	1.01914	1.06429	0.19496	0.240922	19.1299	22.6368	48	0.936166	1.05517	0.840289	1.56875	1.12842	0.967097	1.04999	0.947794	0.988749	1.00926	0.936238	0.801708	1.09556	1.18789	1.09331	1.21863	1.34171	1.07276	1.15437	1.06723	1.01882	0.754154	1.1803	1.19959	0.538749	1.22903	1.12202	1.1869	0.872116	1.24784	1.02484	1.02093	0.980659	1.18776	1.15564	0.770134	0.920717
H0Y6W4	EMI domain-containing protein 1 (Fragment) OS=Homo sapiens GN=EMID1 PE=4 SV=1 - [H0Y6W4_HUMAN]	23.73	3	0.560362	0.888852	0.810475	0.911822	0.362981	0.216067	44.7862	23.6962	12			0.51055				0.706885		1.21399						0.861116				0.616438		1.10157						0.997516				0.731962		1.19145
Q15417	Calponin-3 OS=Homo sapiens GN=CNN3 PE=1 SV=1 - [CNN3_HUMAN]	31.61	8	0.560543	0.919715	0.984665	1.07062	0.240786	0.462914	24.4536	43.238	44	1.27691	0.696804	1.22776	1.06525	0.699861	0.787209	1.33607	1.19114		0.902337	0.798667	0.849305	1.29033	0.693925	0.866595	1.19747	1.00247	1.10622	0.915614	0.586562		0.89982	1.20456	1.35429	0.494362	0.990417	0.810988	1.61333	1.37549	0.759697	1.49891	0.813612		1.02535	0.931566	0.780791	0.950331
P00441	Superoxide dismutase [Cu-Zn] OS=Homo sapiens GN=SOD1 PE=1 SV=2 - [SODC_HUMAN]	31.82	5	0.561956	0.964768	0.992383	1.02862	0.165266	0.192198	16.6535	18.6849	48	0.965086	1.11409	0.862753	1.02774	1.1352	1.31883	1.02425	1.12723	0.784397	0.953854	0.793262	0.801915	0.999263	1.09789	0.907396	0.829026	0.912665	1.16743	0.995151	1.01264	1.13245	0.772668	0.98558	0.98628	0.948839	1.694	1.04974	1.05083	1.15144	0.71571	1.03444	0.977711	1.12528	1.23246	1.07249	0.775351	1.0474
O15145	Actin-related protein 2/3 complex subunit 3 OS=Homo sapiens GN=ARPC3 PE=1 SV=3 - [ARPC3_HUMAN]	17.42	3	0.561983	1.05082	1.00436	0.955791	0.226907	0.194984	22.5921	20.4003	32	1.20805				1.15199	0.694229	1.01123	1.00554		0.877142	1.34474	0.741969	1.05906				0.839234	0.909112	1.26411	0.802533		0.531053	0.778309	1.11828	0.907723				1.34148	1.30377	0.98898	0.902282		1.11896	0.863309	0.708958	0.83112
P10909	Clusterin OS=Homo sapiens GN=CLU PE=1 SV=1 - [CLUS_HUMAN]	35.86	14	0.565861	0.965144	0.974284	1.00947	0.172467	0.185569	17.7019	18.3828	48	1.15726	0.63985	1.04462	1.06987	0.681653	0.984851	1.10593	1.06972	1.03878	1.13818	0.93921	0.821482	1.00194	1.19994	1.15264	1.59629	0.698845	0.88512	0.885246	0.907322	0.869928	1.0958	1.00932	1.19319	0.818455	0.933995	0.856566	1.3466	0.906177	0.991058	1.1034	1.12662	1.19636	0.796603	0.955345	0.849227	0.912233
Q08431	Lactadherin OS=Homo sapiens GN=MFGE8 PE=1 SV=2 - [MFGM_HUMAN]	55.3	19	0.56602	0.940031	0.991323	1.05456	0.254164	0.34822	25.6389	33.0202	48	1.30368	0.922697	1.01279	0.795075	0.678308	0.808031	0.809382	1.03605	0.735628	1.45984	1.3344	1	0.778091	1.18775	1.16462	1.41476	0.667857	0.938823	0.900135	0.723693	0.992095	0.95069	0.480767	1.368	1.35635	1.38539	0.920422	1.12754	0.9217	0.925965	1.01242	1.10303	1.25825	0.872361	0.788639	1.16186	1.1104
P51148	Ras-related protein Rab-5C OS=Homo sapiens GN=RAB5C PE=1 SV=2 - [RAB5C_HUMAN]	36.57	4	0.566713	0.909362	0.983469	1.08149	0.344447	0.217571	35.0237	20.1176	12	1.31303				1.01153	0.625849							1.05754				1.08137	1.54929							0.928387				0.797725	0.893439							1.17145
P02461	Collagen alpha-1(III) chain OS=Homo sapiens GN=COL3A1 PE=1 SV=4 - [CO3A1_HUMAN]	56.68	79	0.567805	1.10499	1.08753	0.984198	0.592527	0.520686	54.4836	52.9046	48	1.38004	1.97327	0.437046	0.590996	0.61317	1.29392	0.860434	0.688313	0.723541	0.696305	1.54409	2.24927	0.706803	0.641628	0.550259	0.433949	1.22838	0.954852	0.708897	0.970227	0.87909	2.02979	0.889528	0.570624	2.84892	1.74786	0.671835	0.324902	0.604531	0.88778	0.750253	0.718305	0.778245	0.730943	0.803025	2.11838	1.21883
P36871	Phosphoglucomutase-1 OS=Homo sapiens GN=PGM1 PE=1 SV=3 - [PGM1_HUMAN]	15.12	7	0.569314	0.937877	0.937661	0.99977	0.256729	0.287807	27.3797	28.7873	36	0.863225		0.808181	1.15221	0.99744	0.812856	1.2821			1.13846	0.975424	0.409067	1.11012		0.716276	1.06029	0.932465	1.16174	1.07883			0.518857	1.29767	1.39535	0.565104		0.853499	1.12367	1.24795	0.911879	1.28017			1.4001	1.29999	0.471844	0.853274
P07384	Calpain-1 catalytic subunit OS=Homo sapiens GN=CAPN1 PE=1 SV=1 - [CAN1_HUMAN]	14.99	8	0.570056	0.957682	0.922488	0.963251	0.203699	0.20478	22.0815	21.2593	44	1.06183	1.15278		0.923482	1.10585	1.1013	0.953736	0.895144	0.899599	0.599008	0.943904	0.510734	1.06428	0.9186		1.1173	1.06508	0.861195	0.97004	0.854617	1.14518	0.750453	0.958329	1.03406	1.27364	0.78632		0.872522	1.16327	0.9643	0.991644	0.769301	0.947774	0.884105	0.924264	0.360763	1.00591
P29401	Transketolase OS=Homo sapiens GN=TKT PE=1 SV=3 - [TKT_HUMAN]	19.74	9	0.57171	0.961384	0.991978	1.03182	0.20887	0.209135	21.0559	20.2685	47	0.891704	0.804029	0.950489	1.09987	1.22875	0.960323	0.912906	1.0244	1.35908	1.12544	1.00642	0.540316	1.30354	1.14694	0.98483	1.13568	0.887737	1.23529	1.07978	1.05518	0.96823	1.08965	1.11611	1.26484	0.636656	0.484372	1.43606	1.1527	1.03418	0.850537	1.04397	0.974187	0.625319	1.22662	1.16473	0.802291	1.14322
P07099	Epoxide hydrolase 1 OS=Homo sapiens GN=EPHX1 PE=1 SV=1 - [HYEP_HUMAN]	10.99	5	0.571993	0.943352	0.954179	1.01148	0.130735	0.18103	13.7014	17.8975	16			1.07273	0.905496	1.04654							0.791946			1.15992	0.947186	1.06353							0.940694			1.00839	0.902686	1.19166							0.683278
P21399	Cytoplasmic aconitate hydratase OS=Homo sapiens GN=ACO1 PE=1 SV=3 - [ACOC_HUMAN]	6.75	4	0.574216	0.934012	0.959512	1.0273	0.0707673	0.257339	7.37535	25.05	20	0.86283				1.04658	0.919911	0.971373					0.996866	1.20268				1.17819	1.07326	1.06122					1.2085	0.229333				1.05839	0.907904	1.08218					0.89007	0.995645
Q15149	Plectin OS=Homo sapiens GN=PLEC PE=1 SV=3 - [PLEC_HUMAN]	18	66	0.576421	1.03666	0.983722	0.948934	0.22154	0.172619	22.5206	18.1908	48	1.00547	0.906501	0.825886	0.739349	0.97229	0.92159	0.951327	0.97656	1.07808	0.981879	0.822597	1.62314	0.994253	1.08639	0.889156	0.698049	1.05056	0.974434	0.989664	1.0824	1.08464	0.982189	1.25333	0.842811	1.24268	0.90956	0.941739	0.623205	0.921182	0.964212	0.957307	0.99007	0.837311	1.02368	0.988782	1.04345	1.00099
Q92629	Delta-sarcoglycan OS=Homo sapiens GN=SGCD PE=1 SV=2 - [SGCD_HUMAN]	23.88	6	0.576478	0.9349	1.02723	1.09876	0.238587	0.275588	23.2262	25.0817	24	0.868346		0.803676		1.02286	1.20981	0.850803					1.40791	0.901733		1.1146		0.870798	0.817218	1.64477					0.860926	1.42001		1.29913		1.14605	1.20397	0.717948					1.24839	0.934866
P63267	Actin, gamma-enteric smooth muscle OS=Homo sapiens GN=ACTG2 PE=1 SV=1 - [ACTH_HUMAN]	68.35	5	0.579792	0.907801	1.0174	1.12073	0.371476	0.349966	36.5123	31.2266	20			0.647624	1.26657	0.576063					1.31406		1.28268			1.57606	0.691593	1.10494					1.08281		1.28568			1.37476	0.664449	1.29562					1.51396		0.749079
P59665	Neutrophil defensin 1 OS=Homo sapiens GN=DEFA1 PE=1 SV=1 - [DEF1_HUMAN]	26.6	4	0.580294	0.90672	0.942234	1.03917	0.364697	0.562635	38.7056	54.1429	48	0.998479	0.730627	0.713455	0.532067	0.858918	0.969934	0.780568	1.27397	0.669222	0.696305	1.85553	1.22772	0.57376	1.24827	0.947852	0.592388	1.42676	1.13122	1.10127	1.38783	0.68575	1.31486	1.16655	0.965793	2.21555	1.07205	0.671835	0.455703	0.436738	0.474667	0.790608	1.59034	0.908378	0.799118	0.528272	1.95179	1.35002
P61158	Actin-related protein 3 OS=Homo sapiens GN=ACTR3 PE=1 SV=3 - [ARP3_HUMAN]	36.6	10	0.581587	1.04225	1.06062	1.01763	0.258632	0.209714	24.3849	20.608	44	1.02097		1.08995	1.46688	0.918504	1.45709	1.04908	1.2733	0.732878	1.04661	0.94932	0.662278	0.995704		0.89506	1.39708	0.959009	0.827852	1.16742	1.01472	0.98956	1.02061	0.84431	1.15064	0.796216		1.17631	1.41408	1.10698	0.993637	1.08648	1.21416	1.17896	1.02319	0.971575	0.719497	0.884719
P23396	40S ribosomal protein S3 OS=Homo sapiens GN=RPS3 PE=1 SV=2 - [RS3_HUMAN]	26.75	7	0.581705	1.06065	1.09834	1.03554	0.274754	0.319574	25.0153	30.8607	40	1.22709		1.11231		0.834222	1.17846	0.959279	0.970616	0.556099	1.28122	1.44915	1.41499	0.797843		0.779397		0.984074	0.563825	0.65008	0.957666	1.04344	1.26495	1.04486	0.80652	2.14063		1.03212		1.19916	1.07885	1.08083	1.10468	1.31793	0.728232	1.32311	1.50794	0.81957
P43121	Cell surface glycoprotein MUC18 OS=Homo sapiens GN=MCAM PE=1 SV=2 - [MUC18_HUMAN]	34.06	17	0.581806	1.06399	1.03053	0.968551	0.363852	0.325713	35.3072	33.6289	48	0.911555	1.72073	0.513991	0.762588	0.888596	1.17258	1.13776	0.6541	0.977369	0.779184	1.25362	1.59431	0.734876	1.09452	0.96787	0.467142	0.906325	1.08148	0.997704	0.531514	0.997791	0.769119	0.52508	0.927036	1.77525	1.26034	1.1202	0.646945	0.943341	1.2625	1.0049	0.771364	1.01295	0.79271	0.826635	1.37776	1.54192
Q8WUM4	Programmed cell death 6-interacting protein OS=Homo sapiens GN=PDCD6IP PE=1 SV=1 - [PDC6I_HUMAN]	15.44	10	0.583641	1.04197	1.09971	1.05541	0.251882	0.175254	22.9044	16.6052	32	1.24741			1.18995	1.05772	0.826906	1.04461			1.06114	0.785659	1.58429	1.16362			1.03373	0.894212	1.02388	1.10714			0.960029	1.15865	0.903887	0.528639			1.17267	1.10093	1.12948	1.03353			1.43769	1.1707	0.863006	0.875882
Q96RF0	Sorting nexin-18 OS=Homo sapiens GN=SNX18 PE=1 SV=2 - [SNX18_HUMAN]	14.81	6	0.583697	0.950553	0.972966	1.02358	0.231712	0.272341	23.815	26.6067	44	1.45146	0.802092	0.912484		1.08019	0.838709	1.21266	0.989557	1.11003	0.932942	0.647287	0.725209	1.36682	0.904381	0.990051		0.837983	1.25855	1.01399	0.649617	0.847047	0.72411	1.06925	1.31252	0.73346	1.07233	0.918886		1.26029	0.99644	1.21503	1.0147	1.52829	1.0534	1.26722	0.721176	1.03324
Q13228	Selenium-binding protein 1 OS=Homo sapiens GN=SELENBP1 PE=1 SV=2 - [SBP1_HUMAN]	36.65	14	0.584115	1.04723	1.06553	1.01748	0.253056	0.264085	23.7494	25.9549	48	0.887846	1.01478	1.39821	1.22216	1.02114	1.10259	0.946467	0.830104	1.66408	0.905065	0.793869	1	1.18529	1.52138	1.0387	1.28001	0.927564	0.89646	1.07234	1.14706	1.06706	0.81594	1.04474	1	0.699629	0.643742	1.07324	0.93859	1.09934	0.912004	1.01123	0.85931	0.958164	1.08998	1.21786	1.10959	0.95021
P36578	60S ribosomal protein L4 OS=Homo sapiens GN=RPL4 PE=1 SV=5 - [RL4_HUMAN]	14.05	5	0.585189	0.962698	0.992977	1.03145	0.148563	0.177018	14.9613	17.162	32	1.10695		0.645543		1.12226	0.994822	0.986185	1.02371		1.03486		1.02948	1.21576		1.05617		0.930836	1.05945	0.896771	1.02235		0.750484		0.98011	0.963963		1.46012		1.48715	0.84343	1.15386	0.889789		0.988004		1.05035	1.09608
Q13126	S-methyl-5'-thioadenosine phosphorylase OS=Homo sapiens GN=MTAP PE=1 SV=2 - [MTAP_HUMAN]	9.19	2	0.588403	0.955575	1.08167	1.13196	0.0487471	0.14886	4.50664	13.1507	12					1.03441		1.07882	1.13178									0.920338		1.21351	1.3387									0.96388		1.01135	1.20575
P55084	Trifunctional enzyme subunit beta, mitochondrial OS=Homo sapiens GN=HADHB PE=1 SV=3 - [ECHB_HUMAN]	19.62	9	0.589114	0.927064	1.04121	1.12312	0.282682	0.444331	27.1495	39.5621	40	0.775552		0.887445		0.900565	1.23152	0.835753	1.07591	0.671348	1.59705	1.12637	1.31055	0.726573		1.2887		0.837814	1.07415	0.836253	0.983783	1.09565	1.6934	0.805338	1.0229	2.63134		1.30896		0.806046	1.09412	0.898499	1.06694	2.32464	1.42855	1.01444	1.07874	1.14916
Q8TAD2	Interleukin-17D OS=Homo sapiens GN=IL17D PE=2 SV=1 - [IL17D_HUMAN]	12.38	2	0.589293	0.951925	1.00999	1.061	0.269174	0.170778	26.6512	16.096	24	1.52877		1.02222		0.776995	0.924228		0.837428		0.970293			0.869813		1.40301		1.14597	0.985705		0.939712		1.24464			1.19003		1.20204		1.01118	0.973867		0.790005		0.87762			1.07189
P50991	T-complex protein 1 subunit delta OS=Homo sapiens GN=CCT4 PE=1 SV=4 - [TCPD_HUMAN]	14.1	6	0.590353	0.942169	1.11364	1.18199	0.217024	0.305298	19.4878	25.8291	28	0.793078		1.0794		0.969014	1.21593		1.06455		1.48728		1.1862	0.759316		1.62304		1.07774	0.974864		1.03421		1.07357		1.38462	1.78192		1.28404		0.986355	0.954735		0.988738		1.76232		1.0913	0.889754
P48735	Isocitrate dehydrogenase [NADP], mitochondrial OS=Homo sapiens GN=IDH2 PE=1 SV=2 - [IDHP_HUMAN]	19.03	7	0.592336	0.951472	1.04422	1.09748	0.208404	0.286547	19.9578	26.1095	40	0.82571		1.17509	1.26773	0.997869	1.18239	1.01775	1.09421	1.33814		0.862938	0.680397	1.07421		1.34109	1.08445	1.50112	1.3758	1.11225	1.62358	0.803078		1.77044	0.971206	1.09542		1.19151	0.951279	0.97601	0.786785	0.848086	0.930565	0.734379		1.06089	0.684745	0.845587
A6H8M8	C4A protein OS=Homo sapiens GN=C4A PE=2 SV=1 - [A6H8M8_HUMAN]	17.43	6	0.596763	1.07018	1.15095	1.07548	0.428397	0.316289	37.221	29.4091	32	1.95496		1.08157		1.48946	0.795996	1.32813	0.764051			1.09983	0.693632	1.07043		0.887493		1.52429	1.24905	1.13675	0.944602			0.8284	0.827148	1.62105		0.783019		0.631837	0.97302	0.995472	1.04993			0.900348	0.863955	0.942978
P06727	Apolipoprotein A-IV OS=Homo sapiens GN=APOA4 PE=1 SV=3 - [APOA4_HUMAN]	36.36	13	0.59882	1.06358	1.02908	0.967567	0.333244	0.310381	32.3827	32.0785	39	0.910857	1.64415	0.900993	0.933266	0.949333	1.30388	0.879098	1.1269		1.25775		0.38459	0.737313	1.57453	0.811582	0.880215	0.745528	0.769932	0.999055	0.953903		1.75287		1.15778	1.84086	0.906782	0.963955	1.0945	0.790191	0.973974	0.831425	1.19853		0.858982		0.444112	0.854624
P55290	Cadherin-13 OS=Homo sapiens GN=CDH13 PE=1 SV=1 - [CAD13_HUMAN]	15.99	8	0.59885	0.939554	1.0062	1.07093	0.139534	0.412941	13.8675	38.5591	48	0.974986	0.70439	1.08565	1.15318	1.12314	0.98316	1.23094	0.970841	0.911276	0.982354	0.885126	1.06932	1.12091	0.695359	1.44511	1.16752	0.920522	1.27366	0.969303	0.785538	0.885348	0.894428	0.950064	1.01224	0.592975	0.866362	1.08087	1.15072	1.17924	0.962146	1.04856	0.882283	1.0359	1.256	0.946547	0.887424	0.917663
P17987	T-complex protein 1 subunit alpha OS=Homo sapiens GN=TCP1 PE=1 SV=1 - [TCPA_HUMAN]	8.81	4	0.599294	0.956118	1.00481	1.05093	0.176199	0.185593	17.5356	17.6599	24					0.929669	0.991565	1.00132	1.31459	0.774014			1.0177					1.06946	0.952044	0.675413	1.2534	1.06312			1.02206					1.2622	1.06799	1.30378	1.41828	0.960814			0.917275
O75390	Citrate synthase, mitochondrial OS=Homo sapiens GN=CS PE=1 SV=2 - [CISY_HUMAN]	11.59	5	0.59933	1.06627	1.07579	1.00893	0.257846	0.389801	23.9681	38.6351	44	0.817279	0.7876		1.51978	0.978609	1.07046	1.27102	1.06567	1.31681	0.777101	0.869913	1.35944	0.940452	1.26978		1.25157	1.07181	1.12333	0.860769	1.21689	0.595047	0.412743	1.00515	0.764412	1.34054	0.629705		1.10889	1.02972	1.12301	0.850815	1.04242	0.537741	1.16012	0.781443	0.677087	0.974974
P00739	Haptoglobin-related protein OS=Homo sapiens GN=HPR PE=1 SV=2 - [HPTR_HUMAN]	21.84	3	0.599547	1.21039	1.18265	0.977083	0.869122	0.594191	73.4891	60.8127	16	0.647359				0.95568	2.46865		0.658933					0.439058				1.18681	0.220232		1.04891					2.66845				0.950659	0.977217		0.771475					0.832546
Q15746	Myosin light chain kinase, smooth muscle OS=Homo sapiens GN=MYLK PE=1 SV=4 - [MYLK_HUMAN]	18.86	29	0.600899	0.971176	0.964204	0.992821	0.103028	0.177694	10.6853	17.8979	48	0.983412	0.903383	0.773992	0.789929	0.956874	1.11937	1.00734	1.05668	0.999119	1.02418	0.921525	1.03465	0.975257	0.973928	1.11056	0.660908	1.15809	0.941116	1.02911	1.09049	0.968318	0.901643	0.996147	1.15222	0.81499	1.02627	1.15998	0.753131	0.926176	1.16259	1.08744	1.22298	1.39884	1.07736	0.932638	1.07948	1.00517
P17612	cAMP-dependent protein kinase catalytic subunit alpha OS=Homo sapiens GN=PRKACA PE=1 SV=2 - [KAPCA_HUMAN]	16.81	4	0.603397	0.912875	0.982371	1.07613	0.00140267	0.229496	0.142784	21.3261	8					0.981379		0.983363										0.945389		0.921131										1.33446		1.27299
P23634	Plasma membrane calcium-transporting ATPase 4 OS=Homo sapiens GN=ATP2B4 PE=1 SV=2 - [AT2B4_HUMAN]	7.49	6	0.604192	0.940648	1.03392	1.09916	0.189528	0.219044	18.331	19.9282	16	1.03375				1.21648	0.772727	1.11274						1.25523				0.997064	1.17518	1.23954						0.820552				0.983935	1.07953	1.0171						0.86329
P27658	Collagen alpha-1(VIII) chain OS=Homo sapiens GN=COL8A1 PE=1 SV=2 - [CO8A1_HUMAN]	27.96	18	0.605908	1.07318	1.05378	0.981924	0.406314	0.417628	38.5578	42.5316	48	1.65484	1.13304	0.781385	0.834946	0.659655	0.973885	1.03092	0.698417	0.722609	0.802529	1.8879	1.46523	1.01922	0.835798	0.90581	0.835648	0.717375	1.09913	0.721377	0.544601	0.940558	1.08965	0.579279	0.897113	1.61459	1.68331	0.75038	0.851981	0.793207	0.81101	0.797139	0.794897	0.921239	0.799118	0.955339	2.59118	0.955063
P51149	Ras-related protein Rab-7a OS=Homo sapiens GN=RAB7A PE=1 SV=1 - [RAB7A_HUMAN]	28.02	5	0.607719	0.903665	0.979118	1.0835	0.122598	0.520456	12.5213	48.0349	28	1.01517	0.840942			0.794883	1.01229		1.02169		1.15776	1.0111		0.893958	0.707031			0.83274	1.40068		0.920259		1.02096	0.702937		1.05508	0.864434			0.983413	0.971112		1.0562		1.2034	0.97983		1.02689
P07737	Profilin-1 OS=Homo sapiens GN=PFN1 PE=1 SV=2 - [PROF1_HUMAN]	72.14	10	0.611652	0.97473	0.996392	1.02222	0.171417	0.144801	17.2037	14.1653	48	0.884326	0.884065	0.877925	1.00064	1.05339	1.02335	1.03644	1.19671	1.28458	1.19945	0.746606	0.769217	1.11272	1.26694	1.00148	0.955267	1.03434	1.11528	1.26674	0.831862	1.00087	0.841763	1.06212	1.17814	0.781332	0.988653	1.1497	1.02415	1.0361	1.07963	1.03597	0.955383	0.926592	1.16031	0.982975	0.833996	0.955658
O75083	WD repeat-containing protein 1 OS=Homo sapiens GN=WDR1 PE=1 SV=4 - [WDR1_HUMAN]	35.97	17	0.612859	0.940495	0.96698	1.02816	0.119276	0.407562	12.3349	39.6399	48	0.861051	1.09919	0.888098	0.738147	1.08147	1.06808	1.01671	1.02232	0.825298	1.02788	1.07634	0.899174	1.17581	0.891557	1.25513	0.619063	1.06626	0.932433	1.0364	1.05821	1.1948	0.807487	0.845213	1.02123	0.847215	1.07339	1.20906	0.752875	0.919059	1.20392	0.932963	0.851319	0.972934	0.931938	1.07302	0.915947	1.08792
Q01955	Collagen alpha-3(IV) chain OS=Homo sapiens GN=COL4A3 PE=1 SV=3 - [CO4A3_HUMAN]	2.34	2	0.613277	0.577316	0.698542	1.20998	0.814094	1.23516	116.542	102.081	8			0.122891				1.27419								0.490258				3.60287								0.764021				0.729657
Q7Z406	Myosin-14 OS=Homo sapiens GN=MYH14 PE=1 SV=2 - [MYH14_HUMAN]	7.32	3	0.613723	0.926967	1.07458	1.15924	0.297024	0.365043	27.641	31.4899	24	0.87155		1.03761	0.89862			1.22435			1.60119		0.814156	0.8468		0.765444	1.138			1.50673			1.03492		1.04772	0.931351		1.40495	1.92379			1.00626			0.899371		1.19463	0.961622
O14974	Protein phosphatase 1 regulatory subunit 12A OS=Homo sapiens GN=PPP1R12A PE=1 SV=1 - [MYPT1_HUMAN]	6.21	4	0.613744	0.951556	0.96057	1.00947	0.246567	0.162277	25.6688	16.0754	20					0.879578	1.04753	0.905172			1.32052		0.650049					1.25486	1.07721	0.809694			0.986229		0.991206					1.09237	1.17531	1.10859			0.915518		0.901078
P02748	Complement component C9 OS=Homo sapiens GN=C9 PE=1 SV=2 - [CO9_HUMAN]	11.99	7	0.617598	1.07793	1.06137	0.984629	0.331492	0.491047	31.2326	49.8713	48	1.58265	0.68919	1.44863	0.980343	0.88503	0.739301	1.56809	1.15556	0.855734	1.11353	1.09868	0.619657	0.825924	1.05034	0.713421	1.5618	0.533164	0.639969	0.708083	0.582284	0.8047	1.07706	0.724637	1.74056	0.985314	2.0876	0.811933	2.72361	1.12467	0.711417	1.38132	2.05216	0.785119	0.540802	0.926875	0.671542	0.729204
P01031	Complement C5 OS=Homo sapiens GN=C5 PE=1 SV=4 - [CO5_HUMAN]	1.85	3	0.618211	0.943864	0.958925	1.01596	0.281669	0.161768	29.3734	15.9227	16	1.27089					0.957455		1.01871				0.58864	0.981947					0.810478		1.02806				1.4331	1.04683					1.09817		1.01686				0.82689	0.898839
O00571	ATP-dependent RNA helicase DDX3X OS=Homo sapiens GN=DDX3X PE=1 SV=3 - [DDX3X_HUMAN]	14.05	7	0.619452	0.962108	0.975499	1.01392	0.161901	0.222979	16.5968	21.9918	40	1.19206	0.890661	1.05778		1.00521	1.01055	0.964829	1.16129		0.696305	1.03829	0.738007	1.03037	1.00674	0.90978		1.15382	1.06516	0.897264	1		1.08965	1.04324	1.1237	1.35933	1.07856	1.00675		1.09021	1.15806	1.08292	1.05221		0.799118	1.25099	0.71106	1.00263
P31150	Rab GDP dissociation inhibitor alpha OS=Homo sapiens GN=GDI1 PE=1 SV=2 - [GDIA_HUMAN]	23.94	5	0.621862	1.06172	1.04916	0.988174	0.354205	0.25345	33.7608	25.6484	28	0.994352				0.96413	1.48955	1.27206	0.784631	0.475057	1.36433			1.17055				1.00276	0.848009	0.909968	1.31797	0.792019	0.987594			0.733798				1.06689	1.06505	1.40797	0.835976	0.608902	0.638449			1.1331
Q53GQ0	Estradiol 17-beta-dehydrogenase 12 OS=Homo sapiens GN=HSD17B12 PE=1 SV=2 - [DHB12_HUMAN]	14.1	3	0.623368	0.949001	0.926634	0.976431	0.247728	0.200396	26.7341	20.5234	24	1.12102		1.10254			0.542056	0.957593	1.12939		0.707206			1.25671		0.9715			1.02238	1.15414	0.998006		0.619114			0.628548		0.915354			0.838696	0.928087	1.12175		0.960878			1.00968
P21291	Cysteine and glycine-rich protein 1 OS=Homo sapiens GN=CSRP1 PE=1 SV=3 - [CSRP1_HUMAN]	67.88	13	0.623968	1.0634	1.0296	0.968214	0.382691	0.370053	37.169	38.2202	48	1.00872	1.88348	0.650194	0.779983	0.699198	1.54464	0.839324	0.815014	0.717106	0.936863	1.13211	1.34854	0.951473	0.916855	0.847947	0.584121	1.27512	0.734653	0.856055	0.671395	0.992886	0.786915	0.706485	0.759164	1.05505	0.866609	1.31876	0.678373	1.04701	1.08612	0.967464	0.897264	0.866965	0.658134	1.01733	1.15169	1.17123
P15880	40S ribosomal protein S2 OS=Homo sapiens GN=RPS2 PE=1 SV=2 - [RS2_HUMAN]	10.58	3	0.624835	1.43234	2.2087	1.54202	0.348821	1.72909	15.793	112.131	8	1.96205											2.45536	0.359204											0.728414	4.80675											2.17723	0.506381
P61224	Ras-related protein Rap-1b OS=Homo sapiens GN=RAP1B PE=1 SV=1 - [RAP1B_HUMAN]	39.13	5	0.627153	1.02952	1.10928	1.07747	0.21545	0.188274	19.4225	17.4737	48	0.795697	1.15814	1.07824	1.50954	0.99661	1.07932	1.06738	1.11712	0.972527	0.992678	1.54409	1	0.923395	1.3256	1.34073	1.24637	0.9103	0.867739	0.971207	0.863456	1.01904	1.09548	1.14616	1	1.4457	1.09344	0.982304	1.23237	0.979989	1.02231	1.0572	1.03349	1.45377	0.924571	1.04234	1.21443	0.902046
Q07092	Collagen alpha-1(XVI) chain OS=Homo sapiens GN=COL16A1 PE=1 SV=2 - [COGA1_HUMAN]	10.22	7	0.627575	0.851225	1.1056	1.29883	0.504314	1.13878	45.6146	87.6776	36	1.00126				0.788395	2.04463	1.0933	0.933753	0.213236	1.12883	1.56231	1.18464	0.410721				1.91852	0.412132	0.782961	1.15487	1.48758	1.96626	0.298708	0.950352	6.34099				1.04102	0.649968	1.13492	0.928563	0.866322	1.41823	0.449298	0.882343	1.39355
H0YGW7	ATP-binding cassette sub-family F member 1 (Fragment) OS=Homo sapiens GN=ABCF1 PE=3 SV=1 - [H0YGW7_HUMAN]	5.87	2	0.628114	0.914261	0.99461	1.08788	0.0744154	0.242995	7.48187	22.3365	8					1.04723						0.941991						1.34639						0.98573						1.00373						0.844358
Q99829	Copine-1 OS=Homo sapiens GN=CPNE1 PE=1 SV=1 - [CPNE1_HUMAN]	6.33	2	0.629481	0.92411	0.995403	1.07715	0.191624	0.307979	19.2509	28.5921	16					1.10433	0.84415		1.2096				0.823538					1.07638	1.35727		1.01072				1.67346					1.24202	0.913359		1.15176				0.40743
P05556	Integrin beta-1 OS=Homo sapiens GN=ITGB1 PE=1 SV=2 - [ITB1_HUMAN]	20.93	14	0.630076	0.96554	0.972711	1.00743	0.15301	0.230829	15.7303	22.9127	48	0.685798	0.894478	1.04808	0.83358	0.914583	1.2889	1.06098	0.989692	0.963431	1.00767	0.869144	1.11618	0.902427	1.00332	1.17554	0.91384	0.809011	0.836324	1.05463	0.983022	1.05782	0.869443	1.07174	1.14233	0.855084	0.957519	1.18943	0.954872	1.25876	1.06244	1.03444	0.818701	0.890603	0.95437	0.966608	1.14362	0.733946
Q86VP6	Cullin-associated NEDD8-dissociated protein 1 OS=Homo sapiens GN=CAND1 PE=1 SV=2 - [CAND1_HUMAN]	10.24	10	0.631839	1.04127	1.10488	1.06109	0.210074	0.258999	19.0133	24.4088	40	1.08109	1.37507	1.20317	1.31887	1.27312	1.02806	1.14629	1.04969			0.902353	0.671087	1.36593	1.39869	1.17326	1.41247	0.936177	1.09473	1.16573	1.11438			1.10078	0.979389	0.58531	1.2201	1.16631	1.21672	1.09933	0.992642	1.04921	1.01867			1.18757	0.799624	1.00214
P62820	Ras-related protein Rab-1A OS=Homo sapiens GN=RAB1A PE=1 SV=3 - [RAB1A_HUMAN]	40	4	0.632226	1.05008	1.07224	1.02111	0.311471	0.302488	29.0485	29.6235	44	0.882009	0.647764	1.14258	1.44029	0.907457	0.814868	1.49856	1.2817	1.50224	0.850467	0.826749		1.24206	0.82449	0.921915	1.39653	0.831129	1.05175	1.33156	0.879353	0.793134	0.383096	1.00996		0.508198	1.0435	0.936271	1.40075	0.97481	0.937054	1.28274	0.841455	1.11089	1.01328	0.893289		0.795525
P60709	Actin, cytoplasmic 1 OS=Homo sapiens GN=ACTB PE=1 SV=1 - [ACTB_HUMAN]	67.2	8	0.633384	1.03012	1.02669	0.996672	0.148692	0.198179	14.4826	19.8841	48	1.1566	1.10262	0.831174	0.915234	1.09079	1.31912	1.15951	0.953602	0.807602	0.931789	1.01394	1.03828	1.04026	0.880047	0.999635	0.808126	1.23262	0.8737	0.968846	0.799791	1.12844	1.06183	1.02584	1.08821	0.851915	0.922804	0.957296	0.880725	1.10267	1.03716	0.998394	0.814848	0.994865	0.999612	0.991196	0.88299	1.06026
P46779	60S ribosomal protein L28 OS=Homo sapiens GN=RPL28 PE=1 SV=3 - [RL28_HUMAN]	10.22	2	0.63472	1.09297	1.04726	0.958183	0.204103	0.220788	19.4891	23.0423	8					1.19159				0.902941								0.88333				1.19651								0.652939				1.01669
Q16836	Hydroxyacyl-coenzyme A dehydrogenase, mitochondrial OS=Homo sapiens GN=HADH PE=1 SV=3 - [HCDH_HUMAN]	10.51	3	0.634798	1.08428	1.15492	1.06515	0.573044	0.417046	49.6175	39.1537	32	0.73437		0.659674	1.55064	0.989355		1.18948	0.914914		0.814115		2.38682	1.1574		1.17158	0.891129	1.04193		1.17998	0.970569		1.12542		0.640896	0.53754		1.24274	1.0331	1.01106		0.998989	0.938438		0.61768		2.70001	1.18449
P54289	Voltage-dependent calcium channel subunit alpha-2/delta-1 OS=Homo sapiens GN=CACNA2D1 PE=1 SV=3 - [CA2D1_HUMAN]	5.71	4	0.635625	1.0417	0.973499	0.934525	0.204178	0.14005	20.9736	14.9862	20					0.802872	1.07845	1.01541	1.23496	0.735794								0.77937	1.05925	0.888829	0.87372	0.926984								1.15016	0.845736	1.10494	1.19696	0.773303
Q15907	Ras-related protein Rab-11B OS=Homo sapiens GN=RAB11B PE=1 SV=4 - [RB11B_HUMAN]	32.11	6	0.635857	1.04472	1.1094	1.06192	0.248293	0.296742	22.3808	27.944	44	0.998905		1.16374	1.13418	1.02666	1.15097	1.40225	1.58833	1.1368	0.751021	1.12531	0.725255	0.929893		1.00066	1.41331	1.05052	0.838945	1.02085	1.03123	1.0078	0.446712	1.53318	1.20155	0.357539		0.842145	1.47273	1.09729	1.02966	1.34034	1.03829	1.11412	0.927225	1.08136	0.848281	1
P04217	Alpha-1B-glycoprotein OS=Homo sapiens GN=A1BG PE=1 SV=4 - [A1BG_HUMAN]	14.95	5	0.637465	0.961639	1.02287	1.06368	0.24304	0.198771	23.7605	18.6872	32	1.12535		1.42954	0.689752		1.12898	0.942935		1.01966	1.13452	0.712231		1.01718		1.16651	0.749127		0.988385	1.16347		1.06147	1.08303	1.05773		0.652938		1.07058	0.828119		0.897377	0.959751		1.05672	1.37374	1.11485		1.17913
P46940	Ras GTPase-activating-like protein IQGAP1 OS=Homo sapiens GN=IQGAP1 PE=1 SV=1 - [IQGA1_HUMAN]	26.01	36	0.643397	0.975432	0.97677	1.00137	0.132953	0.165558	13.6115	16.5332	48	1.01887	1.07714	0.916805	0.764913	1.01651	1.04533	1.06562	1.01402	0.853891	1.2421	0.887876	0.818171	0.979651	1.05421	1.14634	0.789581	0.903027	0.967079	1.11005	0.943362	1.14457	0.879564	1.14959	1.09402	0.820513	0.960187	0.894552	1.03842	1.14858	1.13956	1.04795	1.08985	1.43208	1.06298	1.12094	0.821744	0.920358
Q9BTV4	Transmembrane protein 43 OS=Homo sapiens GN=TMEM43 PE=1 SV=1 - [TMM43_HUMAN]	32.75	9	0.644055	0.969753	1.07152	1.10494	0.224741	0.200141	20.9741	18.1134	44	0.861883		1.23044	1.10505	0.886069	1.01994	1.05351	1.14775	1.31695	0.861125	0.781764	1.52219	0.920193		1.36273	1.26485	0.98501	1.03497	1.10845	1.40296	1.05351	0.954308	1.42747	0.94537	0.518037		1.06233	1.14182	1.11747	1.09584	0.941657	1.2421	1.36623	1.40682	0.964859	1.13003	1.02172
Q6ZN40	Tropomyosin 1 (Alpha), isoform CRA_f OS=Homo sapiens GN=TPM1 PE=2 SV=1 - [Q6ZN40_HUMAN]	71.17	4	0.644817	0.847734	0.936732	1.10498	0.0850296	0.786694	9.07726	71.195	20				1.02355	1.00474	0.931371		0.809273				0.914732				0.240012	1.00214	1.09135		1.36705				1.1139				0.396514	0.767848	1.2834		1.79893				0.618328
P14618-2	Isoform M1 of Pyruvate kinase isozymes M1/M2 OS=Homo sapiens GN=PKM - [KPYM_HUMAN]	63.84	17	0.64511	0.934209	1.0143	1.08574	0.447466	0.383355	44.1155	35.3083	36			0.465602	1.31061	1.04097	1.72025	1.0951	1.20252		1.2733	0.729932	0.290453			0.597947	1.6754	1.53363	0.805511	1.63307	1.09464		0.625028	1.01548	0.975065			0.623916	1.67318	1.43647	0.980539	0.822878	1.00998		0.999951	0.991858	1.01526
Q02252	Methylmalonate-semialdehyde dehydrogenase [acylating], mitochondrial OS=Homo sapiens GN=ALDH6A1 PE=1 SV=2 - [MMSA_HUMAN]	5.42	2	0.648009	0.949	0.935287	0.98555	0.276565	0.240576	29.57	24.4104	28	0.90948	0.646369	1.27377	1.3431	0.911592	0.802642					0.660059		0.989236	1.32484	0.887134	1.41179	0.925293	0.945667					1.09929		0.804289	0.821589	0.93688	1.18379	0.820057	0.922865					1.05057		1.01198
P02743	Serum amyloid P-component OS=Homo sapiens GN=APCS PE=1 SV=2 - [SAMP_HUMAN]	36.77	11	0.649371	1.06186	1.06974	1.00742	0.553667	0.350692	51.7571	34.8107	48	1.55014	0.912046	0.780822	0.660138	0.564657	0.709194	0.838425	1.15443	0.439471	1.29386	2.39244	1.54127	1.00703	1.49623	1.05432	0.987239	0.698997	0.58468	0.670256	0.733596	0.922403	1.60065	0.520883	1.04598	1.74935	1.86518	1.00517	1.26867	0.711363	0.978475	0.909245	1.4981	1.2388	0.773409	0.701446	1.49785	1.02019
Q9Y3A5	Ribosome maturation protein SBDS OS=Homo sapiens GN=SBDS PE=1 SV=4 - [SBDS_HUMAN]	10.4	3	0.650988	1.05793	1.05419	0.996467	0.263202	0.201599	24.9672	20.2313	16	0.88294				1.07835	1.41678		0.838687					1.05333				1.05208	0.693332		1.19072					1.0209				0.709588	1.36604		0.978188					1.06403
P02458	Collagen alpha-1(II) chain OS=Homo sapiens GN=COL2A1 PE=1 SV=3 - [CO2A1_HUMAN]	35.98	23	0.652441	0.905834	0.977985	1.07965	0.616572	0.689521	63.0451	63.8651	48	2.27713	1.22266	0.656006	0.262221	0.596019	0.78254	1.03867	0.761505	0.346129	0.824885	0.914531	2.05353	0.515272	0.986023	0.817305	0.309132	1.69965	1.04663	0.524795	1.04139	0.950634	2.96862	0.759322	0.549777	0.883438	2.68198	1.11139	0.226143	0.944172	1.04232	1.07327	0.808387	0.399644	0.646021	0.85721	1.96524	2.36987
Q14697	Neutral alpha-glucosidase AB OS=Homo sapiens GN=GANAB PE=1 SV=3 - [GANAB_HUMAN]	12.29	10	0.654111	0.910642	0.999386	1.09745	0.107845	0.414754	10.7912	37.7925	16	0.858067				0.974879		1.0654	1.09919					0.642349				1.06397		0.936545	1.01723					2.31308				1.02419		1.17499	0.963782					0.928424
P19367	Hexokinase-1 OS=Homo sapiens GN=HK1 PE=1 SV=3 - [HXK1_HUMAN]	17.56	12	0.654547	0.96669	1.12867	1.16756	0.202361	0.274465	17.9291	23.5075	48	0.932572	1.39062	1.2839	1.22777	0.970601	0.957932	0.995893	1.10603	1.21436	0.975163	1.54409	0.9451	0.924573	1.39652	1.53245	1.41728	0.941382	1.01882	1.04983	0.9637	1.13436	1.07368	1.10774	1	1.4152	1.29236	0.942739	1.22359	0.927391	0.999289	1.00455	1.07485	2.12629	0.879515	1.40274	1.1488	1.15923
Q16647	Prostacyclin synthase OS=Homo sapiens GN=PTGIS PE=1 SV=1 - [PTGIS_HUMAN]	30.2	11	0.655165	1.02708	1.0922	1.0634	0.221349	0.170504	20.2664	16.0338	44	1.1557		1.08032	0.84182	1.36286	0.819372	1.27053	1.39357	1.33508	0.960942	0.909775	0.884176	1.12328		1.15229	0.959475	0.904149	1.19625	0.964239	1.24	0.922097	0.953551	1.17292	1.3203	0.576612		1.01105	1.02247	1.29296	1.04595	1.34452	1.10105	1.07538	1.25864	1.27008	1.1055	1.00345
Q00839	Heterogeneous nuclear ribonucleoprotein U OS=Homo sapiens GN=HNRNPU PE=1 SV=6 - [HNRPU_HUMAN]	11.15	7	0.657232	0.966461	1.0147	1.04991	0.233688	0.237404	23.0303	22.6118	48	1.02277	0.865796	1.00984	0.635373	1.21319	0.784488	1.19066	1.23453	1.38403	1.20834	0.877544	0.749815	0.836532	0.920558	1.06651	0.707961	1.17983	0.962067	1.1629	1.43063	0.861004	1.31112	0.885465	1.23865	1.02589	1.26047	1.09993	0.855577	1.1325	0.961892	1.08187	1.37873	0.814753	1.08075	1.15443	0.660014	1.63992
P35527	Keratin, type I cytoskeletal 9 OS=Homo sapiens GN=KRT9 PE=1 SV=3 - [K1C9_HUMAN]	20.06	10	0.65781	1.09085	1.16268	1.06585	0.746693	0.579636	64.2216	54.3827	44	0.883674	3.09691	0.775423		0.703054	0.510836	1.12791	1.00957	0.772346	1.01807	1.99903	0.892694	0.549263	0.974583	0.711254		1.11422	0.986226	0.785955	1.23232	0.807952	1.12165	0.811816	0.716253	3.82168	1.37347	0.601477		0.902349	0.871428	0.909983	1.11271	0.65088	1.09246	0.904893	1.56429	0.970603
P02452	Collagen alpha-1(I) chain OS=Homo sapiens GN=COL1A1 PE=1 SV=5 - [CO1A1_HUMAN]	62.84	84	0.65798	1.08173	1.04983	0.970509	0.629686	0.500185	59.98	51.5385	48	1.39359	1.69595	0.383409	0.517088	0.57228	1.22653	0.817496	0.679988	0.585148	0.696305	1.54409	2.48605	0.636958	0.644011	0.560339	0.411537	1.33924	0.857508	0.611421	0.978611	0.950309	2.35576	0.751913	0.492765	2.05454	1.82074	0.718499	0.268838	0.613476	0.866029	0.751095	0.700058	0.714731	0.682107	0.791225	2.12945	1.22812
Q6DD88	Atlastin-3 OS=Homo sapiens GN=ATL3 PE=1 SV=1 - [ATLA3_HUMAN]	29.76	12	0.658726	1.03163	1.04438	1.01236	0.145885	0.233833	13.9686	23.0979	48	1.06218	1.36553	1.00764	1.10849	1.0902	0.878172	1.03773	0.898633	1.17344	0.816805	1.10036	0.993359	1.17716	1.45965	1.35693	0.920574	1.13063	0.967382	1.06466	0.895221	1.16547	0.738152	1.07928	1.15526	0.914113	1.05704	1.00046	1.04058	1.03186	1.08685	1.06133	0.928443	0.683641	0.935861	1.08114	0.754947	0.891244
Q86UP2	Kinectin OS=Homo sapiens GN=KTN1 PE=1 SV=1 - [KTN1_HUMAN]	6.19	5	0.66191	1.05314	1.04186	0.989295	0.27608	0.213601	26.4987	21.5913	20	1.07104				1.49603			0.995886		0.822878		0.823479	0.981059				1.4094			0.983834		0.716236		1.28677	0.69295				1.00283			1.03692		1.0422		0.607935	0.971482
P02735;P0DJI8	Serum amyloid A protein OS=Homo sapiens GN=SAA1 PE=1 SV=2 - [SAA_HUMAN]	23.77	2	0.663917	0.924027	0.703459	0.761297	0.402873	0.29418	57.2703	38.6419	32		1.37162	1.1972	0.730679	0.311556	0.225206	0.720163	0.479664		0.591589				1.35247	0.981222	0.977167	0.522113	0.565654	0.692663	0.675581		0.658751				1.19767	0.821549	0.70046	0.375118	0.313552	0.704145	0.794221		0.620271
P04114	Apolipoprotein B-100 OS=Homo sapiens GN=APOB PE=1 SV=2 - [APOB_HUMAN]	3.97	13	0.666397	0.925988	0.879685	0.949996	0.391872	0.283212	44.5469	29.812	20	0.781667				1.5027	0.884184	0.810265					0.419614	1.0686				0.929015	0.86437	1.10342					1.14097	0.876476				0.846817	0.813526	0.730403					0.616699	0.847583
Q13404	Ubiquitin-conjugating enzyme E2 variant 1 OS=Homo sapiens GN=UBE2V1 PE=1 SV=2 - [UB2V1_HUMAN]	17.69	3	0.667054	0.845602	0.962448	1.13818	0.360504	0.640065	37.457	56.2358	12	0.678657				0.8406	1.36809							0.719454				0.887009	0.967987							2.81989				0.88394	1.13886							0.962503
I3L0K2	Thioredoxin domain-containing protein 17 OS=Homo sapiens GN=TXNDC17 PE=4 SV=1 - [I3L0K2_HUMAN]	32	2	0.667422	0.904485	0.797566	0.881789	0.213243	0.231331	26.7368	26.2343	8	0.948351						0.64678						1.2974						0.931079						0.599438						0.788628						0.834667
P50479	PDZ and LIM domain protein 4 OS=Homo sapiens GN=PDLIM4 PE=1 SV=2 - [PDLI4_HUMAN]	16.67	3	0.669692	0.959704	1.07258	1.11761	0.251807	0.235236	23.4768	21.0481	28			1.06653	1.40602	1.07781	1.02023	1.22635			1.12813		0.582969			0.990826	1.40922	1.25722	1.12624	1.27547			0.873792		1.48969			1.02086	0.981645	0.850514	1.1724	1.15233			0.756302		0.917778
Q9Y5X1	Sorting nexin-9 OS=Homo sapiens GN=SNX9 PE=1 SV=1 - [SNX9_HUMAN]	7.9	3	0.670116	0.932797	1.04979	1.12542	0.2362	0.474229	22.4997	42.1379	32	1.32616	0.837489			1.37248	1.13277	1.12337			0.822572	1.05154	0.73195	1.16462	1.02094			1.12117	1.03272	1.28573			0.86376	1.24801	1.11861	0.524116	1.01839			0.642279	1.06371	1.10219			1.38272	1.24532	0.803186	0.987197
Q07020	60S ribosomal protein L18 OS=Homo sapiens GN=RPL18 PE=1 SV=2 - [RL18_HUMAN]	22.87	4	0.670178	1.03727	1.14077	1.09979	0.161183	0.251294	14.1293	22.8493	32	1.02897		1.04886		1.27722	1.04568	1.01546	1.13077		1.48085	1.09837		0.986343		1.16896		0.974554	0.974504	0.759891	0.928049		1.37655	0.826282		1.02927		1.42036		1.14931	1.17566	1.15152	1.22263		1.14623	0.952125		1.04851
P50502	Hsc70-interacting protein OS=Homo sapiens GN=ST13 PE=1 SV=2 - [F10A1_HUMAN]	12.47	4	0.671095	0.96984	0.984708	1.01533	0.191773	0.209832	19.4751	20.6664	44	1.19228		0.956379	1.11033	1.06737	1.1779	1.10854	0.928576	1.05005	0.74793	0.55731	0.935132	1.09544		0.919842	1.26404	0.991613	0.925284	1.05856	0.935202	1.06128	0.551173	1.12268	1.0741	0.687115		1.02018	1.18926	1.25165	0.961104	1.25869	0.931633	0.722616	1.03633	1.02308	0.697807	0.841623
O94875-3	Isoform 3 of Sorbin and SH3 domain-containing protein 2 OS=Homo sapiens GN=SORBS2 - [SRBS2_HUMAN]	44.96	21	0.671898	1.07478	1.14117	1.06177	0.531491	0.428562	46.5743	40.3629	32			0.468893		0.93736	1.5044	0.848681		0.483693	1.3818	1.63112	1.8734			0.808514		1.08366	0.846445	1.17257		1.22705	1.99292	0.436109	0.740474			0.868971		1.167	1.19644	0.8094		1.72054	0.879299	0.775881	2.22769
P61020	Ras-related protein Rab-5B OS=Homo sapiens GN=RAB5B PE=1 SV=1 - [RAB5B_HUMAN]	25.58	3	0.672971	0.969652	1.06697	1.10037	0.172354	0.197467	16.1536	17.9455	32	0.948912				1.07296	1.35357	1.01385	0.959078	1.31614	0.955363	0.915903		1.02694				1.0378	0.905648	1.12815	1.49219	0.985043	1.00826	1.41395		0.753264				1.10287	1.05158	1.00869	1.33699	1.06923	1.11572	1.31782		0.799723
Q9BX66	Sorbin and SH3 domain-containing protein 1 OS=Homo sapiens GN=SORBS1 PE=1 SV=3 - [SRBS1_HUMAN]	28.95	29	0.673195	0.978853	1.01495	1.03688	0.191929	0.141372	18.9101	13.6344	48	1.03082	0.793891	0.921707	1.25519	1.0326	0.969254	1.20369	1.14853	1.20889	1.07595	0.579796	0.959123	1.10041	0.988465	0.97795	1.04801	1.00605	1.2391	1.09808	0.864313	1.02358	0.951376	1.14684	1.14431	0.548153	1.23375	0.97886	1.17855	1.21817	1.09573	1.1891	1.03264	1.03302	1.19007	1.09303	0.786553	0.843503
P01859	Ig gamma-2 chain C region OS=Homo sapiens GN=IGHG2 PE=1 SV=2 - [IGHG2_HUMAN]	42.94	4	0.675361	1.03704	1.0469	1.00951	0.28314	0.260564	27.0455	25.8109	48	1.34719	0.641468	1.41767	1.28166	1.09647	1.10964	1.05613	0.966719	1.33472	0.822288	0.974132	0.514716	0.971119	0.89596	0.813697	1.16766	1.13458	0.723574	1.00146	1.36709	1.02515	1.28229	1.14165	1.07048	1.01744	0.77859	0.921483	1.40416	0.66463	0.914425	0.701429	0.688069	0.944182	1.11333	0.907146	0.869465	0.851955
O75368	SH3 domain-binding glutamic acid-rich-like protein OS=Homo sapiens GN=SH3BGRL PE=1 SV=1 - [SH3L1_HUMAN]	85.09	8	0.676417	0.967279	0.957272	0.989654	0.194496	0.24169	20.3178	24.4217	48	0.850326	1.10946	0.72639	1.25599	1.17967	1.07568	1.07214	0.916875	1.00087	0.910385	0.791519	0.597966	1.09642	0.954892	0.863936	0.793142	1.03063	1.17716	1.21494	0.886374	1.0377	0.470236	1.06223	1.20898	0.923925	0.811919	1.03825	1.07738	1.19225	0.909136	1.03797	0.87211	1.42037	1.05204	1.21207	0.642383	1.21603
P03950	Angiogenin OS=Homo sapiens GN=ANG PE=1 SV=1 - [ANGI_HUMAN]	35.37	4	0.677215	0.956684	1.07541	1.1241	0.243429	0.357182	22.6359	31.7748	44	1.23831	0.939412	1.31148	0.957969	1.02952	0.613418	0.989266	1.2493		1.37338	0.803194	1.32427	1.00008	1.39918	1.34947	0.939072	1.01077	0.867033	1.28174	1.23212		1.11587	1.12879	1.0221	0.49827	1.01543	1.29533	1.02944	0.879812	0.893147	0.975238	1.36886		1.42808	1.07245	0.910839	1.13119
P62851	40S ribosomal protein S25 OS=Homo sapiens GN=RPS25 PE=1 SV=1 - [RS25_HUMAN]	15.2	2	0.686088	0.956066	0.974092	1.01885	0.189196	0.266685	19.4228	26.175	28	0.814908				1.00729	1.25673	0.825276	0.977506	0.760835	1.17609			0.739946				0.81961	0.840016	0.771222	0.848287	1.44352	0.898981			1.85719				1.23042	1.06855	1.0236	0.943492	0.895277	0.975286			1.05487
P61204	ADP-ribosylation factor 3 OS=Homo sapiens GN=ARF3 PE=1 SV=2 - [ARF3_HUMAN]	38.67	4	0.686608	1.03195	1.00886	0.977629	0.217035	0.222	21.5128	22.708	44	0.862641	0.932298	0.829018	1.19896	1.03964	0.992805	1.40405		1.05096	1.07164	1.14633	0.569168	0.970086	1.13361	0.90632	1.23983	1.06618	0.845334	1.11135		0.878989	0.768865	1.07991	1.52764	1.02958	0.827084	0.671835	1.1798	1.07149	0.85326	1.34561		0.518091	1.13066	1.01942	0.9379	1.11815
P51178	1-phosphatidylinositol 4,5-bisphosphate phosphodiesterase delta-1 OS=Homo sapiens GN=PLCD1 PE=1 SV=2 - [PLCD1_HUMAN]	11.11	5	0.686829	1.04217	1.10641	1.06164	0.326349	0.272427	29.4963	25.6609	36	0.954542		1.53802	1.63997	1.19598	0.731763	1.24835	1.01194		0.904632		0.73248	0.947356		1.07079	1.61817	1.19124	1.02014	1.31197	0.896895		0.592543		1.07239	0.445821		1.018	1.65296	0.962301	0.939248	1.2531	1.11481		1.34657		1.01995	0.718689
Q12905	Interleukin enhancer-binding factor 2 OS=Homo sapiens GN=ILF2 PE=1 SV=2 - [ILF2_HUMAN]	8.97	3	0.689151	1.04035	1.13655	1.09247	0.306336	0.203189	26.9531	18.5991	24			1.50022		1.00494		0.821326	0.94639		1.00234	1.54409				1.19361		1.00419		0.938896	1.00455		1.08968	1.10774				1.31436		1.07878		0.993958	0.928121		1.12138	1.40274
Q7KZF4	Staphylococcal nuclease domain-containing protein 1 OS=Homo sapiens GN=SND1 PE=1 SV=1 - [SND1_HUMAN]	5.71	4	0.690878	0.973439	1.03273	1.0609	0.0855762	0.146111	8.28644	13.7723	20	1.07104				1.11763	0.890452	1.03244	1.05207					1.0465				0.912534	0.854449	1.0379	1.12898					0.775698				1.22944	1.01	1.16088	0.99553					1.36275
P05141	ADP/ATP translocase 2 OS=Homo sapiens GN=SLC25A5 PE=1 SV=7 - [ADT2_HUMAN]	21.81	3	0.691373	1.04054	1.18103	1.13502	0.176507	0.231968	14.9452	20.4374	20	1.03357				1.01693	1.28404	1.13767					1.43293	1.51722				1.45911	1.13412	1.07141					1.24376	0.682842				1.24404	1.09639	1.0406					0.783017	0.932675
H0YHY3	Collagen alpha-2(XI) chain OS=Homo sapiens GN=COL11A2 PE=4 SV=1 - [H0YHY3_HUMAN]	4.62	5	0.691927	1.18332	1.02076	0.862627	0.607688	0.431657	59.5329	50.0398	8							0.591061					1.45046							0.269809					1.03953							0.690418					1.21398
P61604	10 kDa heat shock protein, mitochondrial OS=Homo sapiens GN=HSPE1 PE=1 SV=2 - [CH10_HUMAN]	18.63	2	0.693061	0.90492	1.36016	1.50307	0.263185	0.574978	19.3495	38.2535	12			1.65212		1.14114		1.28722								2.72041		1.071		1.17637								1.92056		1.13528		1.10181
P08294	Extracellular superoxide dismutase [Cu-Zn] OS=Homo sapiens GN=SOD3 PE=1 SV=2 - [SODE_HUMAN]	43.33	8	0.693979	1.03492	1.06671	1.03072	0.329521	0.252235	30.8913	24.4718	48	0.859694	1.65892	0.718162	0.608365	0.841067	1.00361	1.21436	1.20872	0.688945	1.25467	1.30882	1.43519	0.86674	0.586098	0.89312	0.87113	1.06002	1.0424	0.767294	0.922075	1.07778	1.74556	0.577772	1.23742	1.52253	1.282	1.03415	0.826201	1.16023	0.924317	1.36003	1.2604	1.03856	0.955241	0.963154	1.18134	0.950856
Q96QK1	Vacuolar protein sorting-associated protein 35 OS=Homo sapiens GN=VPS35 PE=1 SV=2 - [VPS35_HUMAN]	12.44	9	0.695048	1.03507	1.10306	1.06568	0.184319	0.243814	16.7098	22.8786	32	1.08578	0.700204	1.22429		1.2771	1.09028	1.07496	1.27411				1.09777	0.852979	1.23399	1.15187		0.959039	0.941222	1.07359	1.30965				0.83026	1.49182	0.740912	1.15115		1.03279	1.11617	1.05072	1.28549				1.07619	1.41109
P04264	Keratin, type II cytoskeletal 1 OS=Homo sapiens GN=KRT1 PE=1 SV=6 - [K2C1_HUMAN]	29.97	18	0.69702	1.0594	1.0357	0.977627	0.544871	0.40814	52.6089	41.748	48	1.05044	1.94128	0.727407	0.953284	0.710567	0.517963	0.997454	0.658348	0.590073	0.887178	2.30142	1.093	0.728665	0.799246	0.844976	0.918651	1.02924	0.815234	0.615129	0.855809	0.765745	1.14312	0.949894	0.80458	2.96261	0.854211	0.671835	1.20818	0.896031	0.742917	0.802124	0.794095	0.966924	0.868825	0.753563	1.56394	0.847623
P23284	Peptidyl-prolyl cis-trans isomerase B OS=Homo sapiens GN=PPIB PE=1 SV=2 - [PPIB_HUMAN]	32.87	6	0.697058	1.02222	1.00987	0.987921	0.19569	0.158451	19.3777	16.0388	48	0.866633	0.905866	0.961102	0.868652	0.978225	1.06564	1.08522	1.26885	0.827385	1.15641	0.728596	1.40589	0.98375	1.0624	1.18681	0.863294	0.988251	0.814705	0.872368	0.965079	0.918761	1.06276	1.17959	1.10234	0.939879	1.04288	0.885374	1.02674	1.42734	1.03063	1.11107	0.941939	0.753093	0.985526	0.973062	1.03015	1.13221
P02675	Fibrinogen beta chain OS=Homo sapiens GN=FGB PE=1 SV=2 - [FIBB_HUMAN]	49.49	21	0.703316	0.910097	0.988146	1.08576	0.584533	0.7713	59.1545	71.0379	44	1.00654		0.548325	0.301724	0.673342	0.954465	0.668838	1.59762	0.326462	1.242	1.30761	2.24268	0.912683		0.627069	0.392617	1.35448	0.744299	0.461515	1.13586	0.861073	3.35472	0.431131	0.679355	3.66636		0.716404	0.612745	0.623442	1.06806	0.730599	1.26421	1.63013	0.615832	0.919532	2.41052	1.1663
P27816	Microtubule-associated protein 4 OS=Homo sapiens GN=MAP4 PE=1 SV=3 - [MAP4_HUMAN]	4.95	4	0.705959	0.949254	0.938639	0.988818	0.402784	0.321889	42.9115	32.5529	36			0.698756	0.271289	0.814311	1.45009	0.81234	1.31446	0.781031	1.50219	0.803287				1.27693	0.349828	0.927726	1.05125	0.718557	0.806443	0.842259	1.17944	0.941982				1.178	0.440035	1.21902	1.26374	1.23179	1.75404	1.02999	0.837382	0.941331
P62249	40S ribosomal protein S16 OS=Homo sapiens GN=RPS16 PE=1 SV=2 - [RS16_HUMAN]	25.34	4	0.706093	0.950376	1.00518	1.05767	0.176924	0.373109	17.6012	35.2766	32	0.830363		1.01684	0.80887	0.814462	1.01711		1.28899		1.14731		1.11751	0.444352		1.15924	0.740178	0.80629	1.10574		1.41736		0.944283		0.955884	2.23355		0.954758	0.916232	0.942879	1.04007		1.5331		0.865671		1.26776	0.631929
P35625	Metalloproteinase inhibitor 3 OS=Homo sapiens GN=TIMP3 PE=1 SV=2 - [TIMP3_HUMAN]	50.71	11	0.7066	1.07087	1.03403	0.9656	0.638668	0.507859	61.7647	52.5951	48	2.40059	1.04012	0.783837	0.673074	0.553647	0.595931	0.703253	0.780787	0.505531	0.775372	1.40045	2.19582	1.31629	1.57726	2.84761	1.0611	1.16852	0.397072	0.621726	0.778257	0.496505	1.49941	0.504667	0.79056	0.713089	1.34543	0.91857	0.96307	0.746105	0.572522	0.749849	0.791165	0.427654	0.703516	0.581862	2.19995	1.22115
P02656	Apolipoprotein C-III OS=Homo sapiens GN=APOC3 PE=1 SV=1 - [APOC3_HUMAN]	27.27	2	0.706938	1.11203	1.11259	1.0005	1.01872	0.605493	91.5636	60.5192	32			0.833165	0.403392	0.863297	0.937868	0.794826	0.894323	0.579653			3.59417			0.713532	0.373952	0.859144	0.964291	0.462405	0.829532	1.65095			0.276332			1.11788	0.328688	0.759945	1.07001	0.803545	1.26792	1.65932			2.93085
Q969G5	Protein kinase C delta-binding protein OS=Homo sapiens GN=PRKCDBP PE=1 SV=3 - [PRDBP_HUMAN]	35.63	7	0.707789	1.04737	1.02503	0.978665	0.395229	0.360071	38.5579	36.792	48	0.595309	1.89404	0.662299	0.603509	0.911887	1.20282	1.02933	0.782326	0.738242	1.16013	1.50276	1.21769	0.722771	1.14944	1.69332	0.569467	0.833729	0.933244	1.23172	0.852198	1.05096	1.16394	0.590004	0.956967	2.48681	1.1411	1.0791	0.65812	0.681829	1.0998	0.871829	1.18133	1.25939	1.02781	0.732295	0.941682	0.822826
B4DJ81	NADH-ubiquinone oxidoreductase 75 kDa subunit, mitochondrial OS=Homo sapiens GN=NDUFS1 PE=2 SV=1 - [B4DJ81_HUMAN]	10.47	4	0.707981	0.905188	1.07949	1.19256	0.09647	0.383692	8.93662	32.1738	8						1.01128	1.14771											1.3593	0.868448											1.82017	1.32947
P02765	Alpha-2-HS-glycoprotein OS=Homo sapiens GN=AHSG PE=1 SV=1 - [FETUA_HUMAN]	15.8	5	0.709062	1.07287	1.12819	1.05156	0.651008	0.48551	57.7036	46.1703	36	0.861303		2.81181	0.710835	1.13754	0.913737	0.655456	1.04774			0.955655	1.05966	0.822911		0.577586	0.909475	1.07595	1.08493	0.673686	1.87077			0.722966	0.819934	1.80865		1.67746	0.903468	0.487791	0.868852	0.861515	0.679748			0.82574	2.13736	1.52844
P08603	Complement factor H OS=Homo sapiens GN=CFH PE=1 SV=4 - [CFAH_HUMAN]	17.22	14	0.709966	0.963237	0.999256	1.03739	0.236868	0.252334	23.7044	24.3239	32			1.18959	0.81924	0.775025	1.22848	0.996591	1.05373		1.29438		0.637018			0.714838	0.871886	0.869872	0.700808	1.03907	1.23676		1.89054		1.04268			1.04931	0.894811	0.961723	1.22333	0.872602	1.00342		0.849837		1.22857
P01011	Alpha-1-antichymotrypsin OS=Homo sapiens GN=SERPINA3 PE=1 SV=2 - [AACT_HUMAN]	31.21	11	0.710428	0.972026	1.02214	1.05155	0.233484	0.237071	22.8427	22.5448	48	1.30167	0.966526	1.12384	1.22777	1.05198	1.23211	0.912128	0.895236	1.03046	1.05729	1.06833	0.398299	1.03136	0.968654	0.827513	1.32373	0.85399	0.77571	1.32753	1.16813	0.975326	1.15423	1.06074	1.01748	1.05295	1.56416	1.03304	1.45219	0.649245	0.787336	0.747611	1.01238	1.00294	1.01532	1.24361	0.817736	1.02394
P07910	Heterogeneous nuclear ribonucleoproteins C1/C2 OS=Homo sapiens GN=HNRNPC PE=1 SV=4 - [HNRPC_HUMAN]	10.46	3	0.711961	1.02571	1.04123	1.01513	0.199219	0.176542	19.1331	17.3912	36	1.37271		0.95619		1.19446	0.877317	1.22965	0.778066	1.13945	0.943491	0.879706		0.991615		1.24984		1.18042	0.770009	1.0045	0.797364	0.89857	0.805033	1.56981		0.782724		0.884247		1.29366	0.989804	1.14524	0.938417	0.91527	0.979426	0.902069		1.10488
Q13813	Spectrin alpha chain, brain OS=Homo sapiens GN=SPTAN1 PE=1 SV=3 - [SPTA2_HUMAN]	21.4	38	0.712168	0.981032	1.02805	1.04792	0.121526	0.171081	11.8211	16.3258	48	0.9571	0.903641	1.05411	1.20185	1.05241	1.09422	1.1101	0.970196	1.02084	0.916653	0.823333	1.2321	1.06454	1.04063	0.919797	1.15336	0.958101	1.09894	1.02821	1.07916	0.957187	1.28074	1.74671	0.841674	0.764396	1.12379	0.976602	1.06276	1.05446	0.879334	1.05594	0.969069	0.937499	1.04578	1.07737	1.15706	0.990926
P29692	Elongation factor 1-delta OS=Homo sapiens GN=EEF1D PE=1 SV=5 - [EF1D_HUMAN]	8.54	2	0.712375	0.955612	0.953209	0.997486	0.259631	0.146517	27.2375	14.6886	12			1.20592			0.966527						0.687176			0.798094			1.14907						1.12537			0.9			0.989891						0.772402
P30837	Aldehyde dehydrogenase X, mitochondrial OS=Homo sapiens GN=ALDH1B1 PE=1 SV=3 - [AL1B1_HUMAN]	32.88	14	0.715782	0.966947	0.986506	1.02023	0.229621	0.289221	23.2762	28.3487	48	1.05441	0.961274	1.05374	1.55691	1.11539	0.794903	1.15661	0.931572	0.768665	0.938984	0.735042	0.770567	1.27062	1.20837	1.56145	1.23352	0.963983	0.86715	1.25522	0.845771	1.09654	0.756299	1.11415	0.914798	0.581224	0.804096	0.953953	1.3299	1.07108	1.55011	1.03438	0.896994	1.43676	1.29961	0.827019	0.893236	0.943994
B9A064	Immunoglobulin lambda-like polypeptide 5 OS=Homo sapiens GN=IGLL5 PE=2 SV=2 - [IGLL5_HUMAN]	35.05	5	0.716092	0.918299	1.03899	1.13143	0.342805	0.724334	32.9939	64.0191	36	0.843925		1.31076	0.791537	0.982458	1.81469	0.781817		0.961227	1.11545		0.749089	0.667863		1.47293	0.773003	0.949249	0.41797	0.957969		1.13804	1.48539		0.979597	4.29466		1.51444	0.760109	0.443975	0.807221	0.755983		0.498512	1.19079		1.25025	0.725728
Q7L576	Cytoplasmic FMR1-interacting protein 1 OS=Homo sapiens GN=CYFIP1 PE=1 SV=1 - [CYFP1_HUMAN]	5.51	6	0.716885	1.02144	1.03817	1.01638	0.122754	0.139966	11.824	13.771	28	0.996363				1.02245	0.988336	0.901385	1.14627		0.95408	1.25832		1.24142				1.09083	0.882142	1.0659	0.924624		1.16838	1.22735		0.617759				1.11456	1.12333	0.921324	0.905374		0.9871	1.10955		0.971473
Q16891	Mitochondrial inner membrane protein OS=Homo sapiens GN=IMMT PE=1 SV=1 - [IMMT_HUMAN]	13.46	7	0.718586	1.07505	1.02572	0.954113	0.538652	0.575502	52.5145	60.3181	44	0.716052		0.433002	0.44838	0.940484	1.57639	0.945193	0.911875	0.680521	1.04372	1.29765	2.28966	0.549762		0.893701	0.438588	0.886619	0.678593	0.667565	0.84558	1.19681	1.6887	0.404296	0.744091	3.54408		0.976132	0.514558	0.804751	1.2416	0.999524	1.04261	0.885476	0.644424	0.595286	1.86191	1.49191
B3KWE1	Histidine--tRNA ligase, cytoplasmic OS=Homo sapiens GN=HARS PE=2 SV=1 - [B3KWE1_HUMAN]	5.23	2	0.720979	1.01479	1.05416	1.03879	0.0136984	0.0547226	1.29946	5.26791	8					1.06384	1.04447											1.03222	0.945871											1.10075	1.07748
P40123	Adenylyl cyclase-associated protein 2 OS=Homo sapiens GN=CAP2 PE=1 SV=1 - [CAP2_HUMAN]	6.29	2	0.721405	1.02032	1.00209	0.982131	0.14747	0.132078	14.7163	13.4481	32	0.845405			1.04232	1.13937	0.973406	0.910189	0.878322		0.944079	1.28363		0.932267			0.853549	1.11237	0.828401	0.955477	0.995708		0.7722	0.938953		0.778435			0.944212	1.15868	1.00138	0.951452	0.866598		0.951681	1.16885		1.0916
P31040	Succinate dehydrogenase [ubiquinone] flavoprotein subunit, mitochondrial OS=Homo sapiens GN=SDHA PE=1 SV=2 - [DHSA_HUMAN]	12.8	5	0.721717	1.04662	1.06788	1.02032	0.237506	0.259247	22.2408	25.4084	20			1.28966		0.848442	0.792247	1.29107					1.118			1.15693		0.808905	1.03812	1.27708					0.960525			0.844843		0.683246	1.00184	1.02522					1.57615
Q14240	Eukaryotic initiation factor 4A-II OS=Homo sapiens GN=EIF4A2 PE=1 SV=2 - [IF4A2_HUMAN]	10.07	2	0.722258	1.09149	1.23926	1.13538	0.759451	0.630392	61.2825	55.5224	28	0.814393		0.477016			1.50828		0.665286	0.772407		1.93537	2.50209	0.566803		1.03213			0.667485		0.795438	1.25965		0.355633	0.556073	2.51182		1.19228			1.34046		0.888066	1.36231		0.897156	1.76663	1.24229
Q8N3V7-2	Isoform 2 of Synaptopodin OS=Homo sapiens GN=SYNPO - [SYNPO_HUMAN]	14.29	7	0.728001	1.08289	1.22796	1.13397	0.969683	0.747063	78.9667	65.8806	48	1.30894	1.89199	0.752707	0.743374	0.349493	1.06938	1.25209	0.561962	0.842254	0.665312	1.29079	4.00729	0.58161	0.919109	0.897427	0.673024	1.28493	1.06362	0.74219	0.756605	1.03239	3.32393	0.615107	0.594414	2.19714	3.86237	0.724795	0.736766	0.667523	0.858832	0.96435	0.742212	1.50448	0.671382	0.758638	2.65668	1.1013
P06733	Alpha-enolase OS=Homo sapiens GN=ENO1 PE=1 SV=2 - [ENOA_HUMAN]	60.83	15	0.728183	0.979161	0.979924	1.00078	0.215013	0.165981	21.9418	16.5852	48	0.875186	0.829223	1.19959	1.35142	1.18108	1.07458	1.06988	1.01801	0.88628	0.951874	0.75213	0.56983	1.04718	0.949886	0.855541	1.22991	0.977231	0.963257	1.13121	0.878152	1.14827	0.680317	1.26778	1.10629	0.967171	0.834863	1.11175	1.30952	1.03692	0.974362	1.04941	0.90082	0.896646	1.05666	1.10102	0.651894	0.855269
Q9NQC3	Reticulon-4 OS=Homo sapiens GN=RTN4 PE=1 SV=2 - [RTN4_HUMAN]	3.61	3	0.728843	0.949842	0.970694	1.02195	0.326111	0.471228	33.5957	46.1105	48	0.886729	1.05438	0.539786	0.467175	0.793308	1.15398	1.13216	1.046	0.719633	0.909363	1.31715	1.62868	0.877453	0.661254	0.851711	0.419416	1.03228	0.95953	0.918095	0.815155	1.2311	1.31473	0.739581	0.69084	1.14397	0.866362	0.934629	0.465672	0.962364	1.12178	0.96173	0.971871	1.06968	0.848237	0.649587	1.66491	1.1934
Q02878	60S ribosomal protein L6 OS=Homo sapiens GN=RPL6 PE=1 SV=3 - [RL6_HUMAN]	9.38	3	0.730317	1.04452	1.04745	1.0028	0.264575	0.116187	25.259	11.5862	8					0.860364					1.23453							0.842463					1.1977							0.984048					1.04172
O00264	Membrane-associated progesterone receptor component 1 OS=Homo sapiens GN=PGRMC1 PE=1 SV=3 - [PGRC1_HUMAN]	19.49	4	0.731269	1.02958	1.07377	1.04292	0.181409	0.209828	16.8946	20.1193	28	0.928049				0.903849	1.2734	1.27456	1.10384		1.1891	0.843609		1.03582				0.952885	1.00317	0.983913	0.862103		1.0005	1.11632		1.49247				1.3576	1.07227	1.56567	0.839692		1.02292	0.918468		0.994513
P19827	Inter-alpha-trypsin inhibitor heavy chain H1 OS=Homo sapiens GN=ITIH1 PE=1 SV=3 - [ITIH1_HUMAN]	11.09	7	0.731305	1.02129	1.03483	1.01326	0.202056	0.171503	19.5255	16.9259	44	1.24395		0.972842	0.991971	1.42236	1.23048	1.0224	0.782968	1.05899	1.04427	0.836651	0.77626	1.32296		0.902518	1.03822	0.976776	0.879764	1.33154	0.995558	0.850603	0.867701	1.03225	0.744566	1.08109		0.906222	0.940085	1.10308	0.945604	0.766692	0.980251	1.11957	0.954863	1.26005	0.914985	0.835935
Q7Z7G0	Target of Nesh-SH3 OS=Homo sapiens GN=ABI3BP PE=1 SV=1 - [TARSH_HUMAN]	14.42	13	0.731746	0.968606	0.914483	0.944123	0.166331	0.280476	18.1885	29.7075	48	0.948007	0.951751	0.59773	0.838712	0.863769	1.07069	0.93975	1.21189	0.815147	0.987334	0.699429	1.04958	0.710904	1.09311	1.10391	1.39388	0.90038	0.855501	0.858469	0.548609	1.03774	0.854655	1.21825	0.859191	1.7541	0.957403	1.16	0.774531	1.15232	1.38946	1.13401	0.97487	0.522297	0.919754	0.851806	1.01477	0.747773
P08237	6-phosphofructokinase, muscle type OS=Homo sapiens GN=PFKM PE=1 SV=2 - [K6PF_HUMAN]	11.41	7	0.732332	1.02745	1.04095	1.01314	0.208169	0.224883	19.9979	22.1965	40	0.907334		0.774442	1.4712	1.14212	1.03581	1.21655	0.891292	1.04672	0.820559	1.10349		1.29135		1.04776	1.32825	1.05305	1.24055	1.0991	0.816872	1.0035	0.679481	1.09961		0.627197		0.903778	1.36253	1.12266	0.966086	1.08243	0.814609	0.749966	0.979987	1.08987		0.789916
P68363	Tubulin alpha-1B chain OS=Homo sapiens GN=TUBA1B PE=1 SV=1 - [TBA1B_HUMAN]	57.87	3	0.732556	1.11069	1.22155	1.09981	0.678059	0.340745	55.5081	30.9821	8					0.742089							1.70101					1.69906							0.945153					1.19893							0.723226
O15144	Actin-related protein 2/3 complex subunit 2 OS=Homo sapiens GN=ARPC2 PE=1 SV=1 - [ARPC2_HUMAN]	33	9	0.736067	0.961932	1.05445	1.09618	0.176127	0.351494	16.7031	32.0653	36	1.01772	1.07296	1.30222		1.03696	1.27026	1.04653		0.86914	1.13244		0.741853	1.01472	1.33236	2.07635		0.977015	0.884997	0.981162		0.914946	0.757749		1.01387	1.93445	1.06405	0.7915		1.26145	0.946912	1.0417		1.01203	1.05633		1.14321	0.911882
Q00325	Phosphate carrier protein, mitochondrial OS=Homo sapiens GN=SLC25A3 PE=1 SV=2 - [MPCP_HUMAN]	8.56	3	0.73655	0.965631	0.918176	0.950856	0.294944	0.271376	32.1228	28.5402	44	1.01092		0.796955	0.541681	1.04151	0.786315	1.45608	0.979969	0.868773	0.661669	0.588341	1.36773	1.27702		1.04302	0.530144	1.11799	1.22668	1.19808	1.13434	0.900183	0.586576	1.4018	0.734943	0.637523		0.905596	0.638365	0.902053	1.19758	1.17878	1.05443	1.06721	0.935294	0.605582	1.32171	0.822108
P11586	C-1-tetrahydrofolate synthase, cytoplasmic OS=Homo sapiens GN=MTHFD1 PE=1 SV=3 - [C1TC_HUMAN]	7.38	6	0.737181	0.967218	0.93386	0.965512	0.230785	0.186662	24.713	19.3329	24	1.10574	0.76474			1.00665	1.14432	1.03343					0.548293	1.02324	1.20181			0.884037	0.760718	1.29088					1.01935	0.686566	0.932928			0.804003	0.93832	1.03701					0.737416	0.850653
Q07065	Cytoskeleton-associated protein 4 OS=Homo sapiens GN=CKAP4 PE=1 SV=2 - [CKAP4_HUMAN]	10.13	5	0.738386	1.03104	1.10747	1.07413	0.261579	0.236091	23.6195	21.9798	32	0.99747			1.58618	0.963723	0.875523	1.01648	0.852733		1.40187		1.16577	1.03164			1.18726	1.07929	1.19323	1.10558	1.06213		1.26575		0.989177	0.283335			0.921078	1.20007	0.945339	0.940137	1.01966		1.16225		1.28798	0.809075
O94875-7	Isoform 7 of Sorbin and SH3 domain-containing protein 2 OS=Homo sapiens GN=SORBS2 - [SRBS2_HUMAN]	24.9	19	0.739303	1.12023	0.996546	0.889595	0.788559	0.898551	79.1292	101.007	40	0.417001		0.403452		0.600088	1.86965	0.594155	0.389208	0.807398	0.412704	2.16567	2.30614	0.502092		0.519242		0.336267	0.83656	1.17151	0.298977	0.686699	0.721433	0.263091	0.532054	4.19544		0.666216		0.415294	1.17082	0.539124	0.616353	0.965623	0.692867	0.713641	3.12012	0.764327
Q96P44	Collagen alpha-1(XXI) chain OS=Homo sapiens GN=COL21A1 PE=2 SV=1 - [COLA1_HUMAN]	11.91	9	0.739443	0.946924	1.03388	1.09183	0.483411	0.530423	46.7571	48.5813	48	1.13636	1.52458	1.07672	0.487049	0.742138	0.808313	0.930354	1.06753	0.437621	1.32531	0.691002	2.17954	0.710002	1.39676	1.08582	0.607088	0.949465	0.983796	0.673308	0.642028	1.28027	1.87438	0.481034	0.918679	3.1233	2.17035	0.998827	0.736303	1.18621	0.927137	1.0631	1.17458	1.21303	0.869062	0.825749	2.17711	1.09461
Q9UHG3	Prenylcysteine oxidase 1 OS=Homo sapiens GN=PCYOX1 PE=1 SV=3 - [PCYOX_HUMAN]	12.67	5	0.739599	1.0327	1.10507	1.07007	0.38203	0.173981	34.5707	16.2588	28	0.896739				1.12644	0.708355	1.10006		1.04264	0.951796		1.90945	0.906276				1.1487	1.26419	1.20683		1.03881	0.83929		1.00599	0.935873				0.996448	1.045	0.995183		0.846365	1.55917		1.11451	0.910973
P07942	Laminin subunit beta-1 OS=Homo sapiens GN=LAMB1 PE=1 SV=2 - [LAMB1_HUMAN]	2.24	2	0.740556	0.95979	1.04582	1.08963	0.337751	0.25665	32.2954	23.5538	24	1.05416		1.50687	1.39169				0.750135			0.874603	0.697444	0.904633		1.22707	1.54391				1.03355			1.28863	1.22605	0.403352		0.920175	1.21513				1.02467			0.979628	0.865006	1.19945
P13804	Electron transfer flavoprotein subunit alpha, mitochondrial OS=Homo sapiens GN=ETFA PE=1 SV=1 - [ETFA_HUMAN]	8.71	2	0.741102	0.970876	1.00784	1.03807	0.214634	0.274012	21.2964	26.3962	44	0.87498		1.15051	1.43692	1.08933	1.02901	1.13481	0.890541	1.08883	0.701098	0.69022	1	1.37045		1.03032	1.34628	1.25656	0.94235	1.09256	1.24573	0.737408	0.442013	1.41426	1	0.415402		1.09528	1.3173	1.10088	1.05303	1.02313	0.81579	0.791923	1.02216	1.13645	1.21443	0.971611
P62805	Histone H4 OS=Homo sapiens GN=HIST1H4A PE=1 SV=2 - [H4_HUMAN]	59.22	8	0.741536	1.01454	1.02723	1.01251	0.111608	0.139174	10.865	13.7455	48	1.05923	1.19998	0.779134	0.934042	1.00235	1.07052	1.06562	0.957426	1.0236	1.08195	0.978412	1.1745	0.958407	1.24043	0.778598	1.07092	0.893996	1.08693	0.876746	1.16343	0.96556	1.11782	1.39903	1.05772	1.17545	1.06243	0.775645	0.934353	1.07164	0.906991	1.03362	0.960582	1.1202	1.21536	0.839866	0.99676	0.987142
P10155	60 kDa SS-A/Ro ribonucleoprotein OS=Homo sapiens GN=TROVE2 PE=1 SV=2 - [RO60_HUMAN]	9.48	3	0.741628	0.973167	1.03565	1.06421	0.143206	0.121781	13.8276	11.4434	12	0.919544				1.19567	0.991738							1.1704				1.01872	1.1709							0.852835				1.19934	1.00492							0.9417
B4E2S7	Lysosome-associated membrane glycoprotein 2 OS=Homo sapiens GN=LAMP2 PE=2 SV=1 - [B4E2S7_HUMAN]	5.51	2	0.742432	0.960849	0.958132	0.997173	0.0830042	0.189274	8.66312	18.981	12	0.899459							1.0531		0.921835			1.19125							1.03932		0.912191			0.5913							0.958823		1.01533			1.18803
P01871	Ig mu chain C region OS=Homo sapiens GN=IGHM PE=1 SV=3 - [IGHM_HUMAN]	19.03	7	0.742617	0.958419	1.01184	1.05574	0.298284	0.403922	29.4794	38.2597	44	0.940912		1.32133	1.21422	0.880063	1.11083	0.784515	1.13106	0.992705	1.30735	1.17145	0.275808	0.922673		0.985473	2.59346	0.997518	0.817634	0.932683	0.930862	0.911179	1.68821	0.527964	0.647156	1.72788		1.29848	0.795636	0.884636	0.980635	0.927644	1.22103	1.12898	0.816612	0.811387	1.07274	1.48178
P19404	NADH dehydrogenase [ubiquinone] flavoprotein 2, mitochondrial OS=Homo sapiens GN=NDUFV2 PE=1 SV=2 - [NDUV2_HUMAN]	9.24	2	0.744785	0.960445	0.914012	0.951655	0.014002	0.188498	1.53193	19.8074	12	0.903047					0.909206	0.929785						1.09509					1.35254	0.930764						0.794168					0.947198	1.00671						0.829223
P01834	Ig kappa chain C region OS=Homo sapiens GN=IGKC PE=1 SV=1 - [IGKC_HUMAN]	84.91	6	0.74514	0.979217	1.01066	1.03211	0.210759	0.192178	20.8537	18.62	48	1.19309	0.814965	1.35106	1.20438	1.00382	0.890802	0.937218	0.975051	1.23775	1.03045	0.901297	0.588002	1.01548	1.07597	1.13489	1.34757	1.08974	1.06266	1.06483	1.17082	0.959725	1.03366	1.1188	1.00242	0.613722	0.957544	1.1648	1.13567	0.658996	0.974347	0.830991	1.12744	0.857276	1.1943	1.07754	1.01294	1.09192
Q12797	Aspartyl/asparaginyl beta-hydroxylase OS=Homo sapiens GN=ASPH PE=1 SV=3 - [ASPH_HUMAN]	2.51	2	0.748061	0.977388	0.900947	0.92179	0.0546125	0.121007	6.06168	13.1274	16					0.855885	0.978697		0.897595		0.871611							1.04579	1.06015		0.864352		0.749261							1.05282	0.996372		0.792392		0.810627
P30153	Serine/threonine-protein phosphatase 2A 65 kDa regulatory subunit A alpha isoform OS=Homo sapiens GN=PPP2R1A PE=1 SV=4 - [2AAA_HUMAN]	16.81	8	0.748584	0.977701	0.993837	1.0165	0.172546	0.140173	17.3615	13.7897	24	1.03252		1.2217		1.11996	0.868986	0.978412					0.741436	1.02986		1.00573		0.968403	1.18917	1.02274					1.06637	0.674177		0.824265		1.10764	1.0233	1.05852					0.855685	1.14244
P13987	CD59 glycoprotein OS=Homo sapiens GN=CD59 PE=1 SV=1 - [CD59_HUMAN]	25	3	0.749228	0.92082	0.997194	1.08294	0.677103	0.791029	67.9009	73.0445	44	0.59058		0.544636	0.382414	1.27148	0.950957	0.991819	0.861947	0.514011	0.43173	1.88113	2.54843	0.653891		0.816329	0.445188	1.30005	0.901635	1.28724	1.07188	1.0229	0.743868	1.30452	0.690257	4.92648		0.950288	0.474793	0.804041	0.876743	0.680991	0.916959	1.2968	1.53589	0.922238	2.30547	0.610814
Q92841	Probable ATP-dependent RNA helicase DDX17 OS=Homo sapiens GN=DDX17 PE=1 SV=2 - [DDX17_HUMAN]	4.66	2	0.750945	0.951257	1.07626	1.13141	0.15904	0.210972	14.777	18.6468	8					0.963805							1.18872					1.11179							1.12617					1.22354							0.821533
Q2M2W7	UPF0450 protein C17orf58 OS=Homo sapiens GN=C17orf58 PE=2 SV=2 - [CQ058_HUMAN]	22.68	2	0.75187	0.960435	1.03008	1.07251	0.362161	0.389242	35.1585	36.2925	44	1.62836	0.76709		1.13033	0.985508	0.654028	0.844374	0.87795	1.15057	0.790141	1.75301	0.749526	0.952175	1.33504		1.2272	1.28763	0.925461	0.873271	1.4248	0.788788	1.08965	1.43331	0.790093	0.769625	1.29576		1.26879	0.824475	0.933171	0.784982	0.918599	0.671786	1.0044	1.12354	2.50784	1.18512
P12236	ADP/ATP translocase 3 OS=Homo sapiens GN=SLC25A6 PE=1 SV=4 - [ADT3_HUMAN]	35.91	3	0.752498	0.973075	1.03326	1.06185	0.151043	0.219269	14.6181	20.6498	28	1.06038				1.04251	0.93811	1.20318	0.777524	1.21111			1	1.19765				1.31688	1.35198	1.15123	1.00381	0.881588			1	0.987304				1.12731	1.02263	1.09371	0.782871	0.481992			1.21443	0.980912
P01019	Angiotensinogen OS=Homo sapiens GN=AGT PE=1 SV=1 - [ANGT_HUMAN]	5.98	2	0.752979	0.982358	1.0168	1.03506	0.137635	0.141783	13.5362	13.6981	32	0.947857		1.18118		1.2049	1.15766	0.908909		0.895312	0.909687	0.928858		1.06002		0.950139		1.05709	0.960752	1.11816		1.15725	0.817738	1.16999		1.26844		1.12546		0.910614	0.923349	0.947908		0.963326	0.912063	0.97904		1.02102
Q15366	Poly(rC)-binding protein 2 OS=Homo sapiens GN=PCBP2 PE=1 SV=1 - [PCBP2_HUMAN]	18.63	4	0.753118	1.0299	1.07271	1.04157	0.261153	0.305176	24.3453	29.2998	48	1.13683	0.870269	1.02905	1.5877	1.16225	0.942248	1.16703	1.25046	1.36925	0.857306	0.627758	0.872324	1.2417	1.23494	0.718727	1.67638	1.07644	1.063	1.21062	1.02348	0.838534	0.762938	1.42915	1.08906	0.408496	0.926638	1.11332	1.52748	1.08675	0.952402	1.15792	0.929892	0.568426	1.08535	0.934972	0.862035	0.910016
E9PNV9	Collagen-like Alzheimer amyloid plaque component OS=Homo sapiens GN=COL25A1 PE=4 SV=1 - [E9PNV9_HUMAN]	9.68	3	0.756974	0.86738	0.887929	1.02369	0.389367	0.815638	43.8511	79.6763	16		1.00688	0.326362		0.992282		1.22619							0.798792	0.713038		1.82687		0.447878							3.21787	0.80155		0.727896		1.09791
Q14203	Dynactin subunit 1 OS=Homo sapiens GN=DCTN1 PE=1 SV=3 - [DCTN1_HUMAN]	6.96	5	0.759663	0.976252	1.0142	1.03887	0.269784	0.147059	26.6006	14.1557	28	1.06957			1.30581	1.28428	0.567101	0.982877	1.1254				0.764374	1.09537			0.97073	1.08639	1.25214	1.17605	1.22164				1.02688	0.622296			0.876701	0.977671	0.908629	0.975566	1.14984				0.897801	0.985652
Q99623	Prohibitin-2 OS=Homo sapiens GN=PHB2 PE=1 SV=2 - [PHB2_HUMAN]	22.74	5	0.759836	0.979007	1.04485	1.06726	0.234812	0.186882	22.4732	17.5104	40	0.915241		0.630438	1.20255	1.11545	0.838861	1.2925	1.07355	1.43141		0.89102	1.05752	0.915177		1.10529	1.30722	1.28981	1.19862	1.34641	1.19147	0.854528		1.36333	0.943988	1.03305		0.822596	0.865168	1.024	0.903221	1.11518	0.987644	0.898837		1.05763	1.09485	1.08396
P30041	Peroxiredoxin-6 OS=Homo sapiens GN=PRDX6 PE=1 SV=3 - [PRDX6_HUMAN]	58.04	12	0.760084	1.01763	1.02278	1.00507	0.174681	0.172472	17.079	17.1603	48	0.890759	1.07813	1.12012	0.974466	1.18499	1.27532	1.07972	1.05688	0.788718	1.17215	0.661201	0.990927	0.986386	1.07085	1.20362	0.960588	0.946766	0.895317	0.996834	1.15333	1.10353	0.830829	0.838668	0.904559	1.02449	0.858031	1.13402	1.00264	1.15326	1.01425	1.11249	0.994703	1.00583	1.26379	1.0589	0.896577	1.04747
Q9BQB4	Sclerostin OS=Homo sapiens GN=SOST PE=1 SV=1 - [SOST_HUMAN]	21.6	4	0.760273	0.908653	0.883338	0.97214	0.552097	0.852012	62.5012	87.6429	40	0.84492			0.229894	0.333221	0.407312	0.810553	1.2977	0.344512	1.41224	1.3796	1.77343	0.545292			0.603022	0.38057	0.480681	0.424491	0.674138	0.761587	3.17514	0.381828	1.34368	2.25988			0.777495	0.892196	0.305464	1.31825	0.884068	1.00092	0.600749	0.545353	4.15727	1.33301
Q53GG5-2	Isoform 2 of PDZ and LIM domain protein 3 OS=Homo sapiens GN=PDLIM3 - [PDLI3_HUMAN]	60.13	4	0.760806	1.04253	1.03682	0.994524	0.328579	0.366716	31.6909	36.8735	36	1.172		0.631891			1.31995	0.792522	1.11234	0.547475	1.3598	0.93279	1.46265	1.02994		0.536151			0.586955	0.871644	0.711248	1.20133	1.63119	0.638402	0.77678	0.685708		0.81241			1.52451	0.929194	1.36594	1.8615	0.715384	1.1793	1.35317	1.20095
P26641	Elongation factor 1-gamma OS=Homo sapiens GN=EEF1G PE=1 SV=3 - [EF1G_HUMAN]	13.27	6	0.76261	1.04075	1.07991	1.03762	0.224048	0.367869	20.7469	35.4531	32	1.55264		0.9637		1.02004	1.17964	0.944436		0.797319	1.12559	1.05589		0.278846		1.29433		0.900274	1.15201	0.974709		1.03301	0.615253	0.919548		2.4132		1.32581		1.19623	1.05283	1.01685		0.699015	1.09187	0.892002		0.920695
Q16853	Membrane primary amine oxidase OS=Homo sapiens GN=AOC3 PE=1 SV=3 - [AOC3_HUMAN]	29.1	20	0.762693	1.01911	1.08648	1.06611	0.173745	0.2091	15.9916	19.6135	48	1.04697	0.875271	0.929459	1.05178	1.03546	1.20488	0.947424	1.01399	1.41292	1.27749	1.31259	0.929501	0.977562	0.983148	0.983436	0.954881	1.16362	1.10488	1.15662	1.48581	0.919394	1.11018	1.10774	1.04572	1.05406	1.02021	0.940559	0.90348	0.94247	0.996865	0.940788	1.00731	0.960951	1.26777	0.878312	1.03531	1.03643
Q8IUX7	Adipocyte enhancer-binding protein 1 OS=Homo sapiens GN=AEBP1 PE=1 SV=1 - [AEBP1_HUMAN]	10.19	8	0.763303	0.958933	0.931299	0.971183	0.255108	0.363778	27.3927	37.4572	36	1.13968		0.815816	0.431947	0.870496	0.841394	0.851546			1.14655	1.317	0.967268	0.99838		1.44037	0.518557	1.00634	1.05321	0.63155			1.18989	0.448059	1.07113	2.02937		1.27064	0.637924	1.00513	0.949991	0.850152			0.717504	0.926607	0.851649	1.2741
Q07960	Rho GTPase-activating protein 1 OS=Homo sapiens GN=ARHGAP1 PE=1 SV=1 - [RHG01_HUMAN]	22.1	7	0.763507	0.966666	0.990788	1.02495	0.332819	0.300892	33.5914	29.3566	40	0.928306		1.81955	0.545982	0.892725	1.16488	0.981864	1.02211		0.786375	0.917238	0.848859	1.15774		0.562408	0.436279	1.12824	1.06583	1.14273	1.55619		0.775905	1.19428	1.15466	0.610716		0.809767	0.450763	0.878436	1.02133	0.960736	1.12072		1.35465	1.19957	1.02629	1.09723
Q9BR76	Coronin-1B OS=Homo sapiens GN=CORO1B PE=1 SV=1 - [COR1B_HUMAN]	3.68	2	0.763592	0.976208	1.01225	1.03692	0.224912	0.19055	22.219	18.3766	32	0.978956		0.650122		0.945085	1.19878		1.02944		0.905526	0.966961	1.42312	1.11115		1.01426		0.827365	1.06408		0.745375		0.760149	0.864511	0.954472	0.990449		1.10901		1.04883	1.29353		1.02179		0.915282	0.993326	1.42868	1.16583
P05997	Collagen alpha-2(V) chain OS=Homo sapiens GN=COL5A2 PE=1 SV=3 - [CO5A2_HUMAN]	29.95	29	0.764034	0.926592	1.0221	1.10307	0.630001	0.851932	61.6379	77.2325	48	1.18364	1.75805	0.676608	0.37004	0.611665	1.21625	0.650855	0.771478	0.479262	0.755104	1.20581	2.58644	0.594749	0.607716	0.75134	0.403373	1.31567	0.768549	0.54317	0.985927	0.985299	2.34419	0.571594	0.579985	4.31693	1.03665	0.8214	0.344495	0.687689	1.12809	0.783667	0.75971	1.20636	0.78947	0.793345	3.43352	1.20167
Q9NZU5	LIM and cysteine-rich domains protein 1 OS=Homo sapiens GN=LMCD1 PE=1 SV=1 - [LMCD1_HUMAN]	32.6	10	0.764149	0.963182	0.919275	0.954415	0.28492	0.306876	30.994	32.1533	36			0.718162	0.612603	0.71719	1.34902	0.965942	0.931494	0.568158	1.20836		1.20254			0.758491	0.671127	0.837382	0.648175	0.941262	0.689052	1.79205	0.668838		1.12975			0.844483	1.15502	1.25618	1.25213	1.12993	1.0521	0.71202	0.801254		1.30439
Q9Y6C2	EMILIN-1 OS=Homo sapiens GN=EMILIN1 PE=1 SV=2 - [EMIL1_HUMAN]	35.73	30	0.76603	1.03739	1.12022	1.07985	0.42017	0.399594	37.5078	37.0046	48	0.980746	1.87121	0.865595	0.757195	0.769838	0.934198	1.02645	1.41926	0.510611	1.44077	1.09004	1.77676	0.701584	0.929842	1.1293	0.800209	0.845044	1.05599	0.758292	0.924865	1.31587	1.91879	0.646149	0.971354	2.12511	2.32293	1.11036	0.865751	0.901335	0.996231	1.12297	1.32644	1.194	0.94406	1.01521	1.77173	0.914996
P00734	Prothrombin OS=Homo sapiens GN=F2 PE=1 SV=2 - [THRB_HUMAN]	17.85	7	0.767358	1.04453	1.14394	1.09517	0.506212	0.323721	44.2515	29.559	28	1.30926		2.04674	1.14601		0.650921	0.799659	1.41892				0.636089	1.03186		0.855186	1.00546		1.04761	1.05775	0.933431				0.991795	1.144		1.13237	0.849297		1.14564	0.719109	0.983526				1.14754	1.16985
P62258	14-3-3 protein epsilon OS=Homo sapiens GN=YWHAE PE=1 SV=1 - [1433E_HUMAN]	39.61	6	0.76842	1.02647	1.08662	1.05859	0.329338	0.250824	30.3086	23.6941	44	0.742939	0.675516	1.13704	1.79985	0.756275	1.44818	1.15705	0.960965		1.11187	1.19331	0.969785	0.830699	1.01494	1.16244	1.28757	0.948504	0.776812	1.12545	0.978916		1.43564	1.34636	1.41275	0.906362	0.685645	1.07163	1.04377	1.10548	0.828664	1.09871	1.02863		0.93935	1.20993	0.979634	1.39103
P30050	60S ribosomal protein L12 OS=Homo sapiens GN=RPL12 PE=1 SV=1 - [RL12_HUMAN]	24.24	3	0.769465	1.02648	1.0593	1.03197	0.322961	0.245662	30.4881	23.8051	44	1.25963		0.784861	0.734732	1.08108	1.18424	0.945697	1.09409	0.599652	1.55891	0.824652	1.58475	0.911545		1.05911	0.805123	0.807727	1.05467	0.965692	1.14559	0.989252	0.940652	0.910025	0.967686	2.09583		1.36186	0.789843	1.38347	1.12438	0.908127	0.99054	1.09487	1.14444	0.928196	1.08663	0.923065
P06744	Glucose-6-phosphate isomerase OS=Homo sapiens GN=GPI PE=1 SV=4 - [G6PI_HUMAN]	19.35	8	0.771813	1.0174	0.997036	0.979983	0.201766	0.166204	20.2366	16.9599	48	1.00169	0.761656	1.25345	1.04309	0.99614	1.03838	0.927634	0.85766	1.37615	0.772247	1.19469	0.741635	1.09443	0.994875	0.847893	1.09594	1.17136	1.18752	0.96333	1.18067	0.841986	0.545161	1.19094	1.06967	0.688082	1.14303	0.878892	1	0.982526	0.918215	0.899723	0.955356	0.844221	1.0907	0.94567	0.96144	0.911033
P11413	Glucose-6-phosphate 1-dehydrogenase OS=Homo sapiens GN=G6PD PE=1 SV=4 - [G6PD_HUMAN]	17.09	8	0.773848	0.959354	1.04538	1.08967	0.269758	0.504849	25.8047	46.3303	48	0.913618	0.665277	1.35686	1.59892	0.993607	0.716002	1.1381	1.09733	1.21747	0.962452	0.776555	1.1084	0.622353	0.97428	1.33634	1.51005	0.98598	1.12755	0.974624	0.945801	0.940824	0.667296	1.04586	1.29563	3.57337	0.920219	0.88567	1.60079	1.11165	1.03211	1.09752	0.937962	0.821773	0.974896	0.940699	1.47621	0.826933
P22314	Ubiquitin-like modifier-activating enzyme 1 OS=Homo sapiens GN=UBA1 PE=1 SV=3 - [UBA1_HUMAN]	22.59	16	0.77488	0.98667	1.03147	1.04541	0.127004	0.142607	12.3129	13.6413	44	1.00483		1.25867	1.28943	1.00151	0.926981	0.953075	1.03486	0.954415	1.01618	0.898306	1.00794	1.07083		0.974989	1.27638	0.946357	1.17477	1.05039	1.18976	0.89633	0.817517	1.01102	1.03808	0.698375		1.12492	1.27479	1.07889	1.07733	1.1272	1.17196	0.817882	1.12443	1.10162	1.05746	1.01297
P32119	Peroxiredoxin-2 OS=Homo sapiens GN=PRDX2 PE=1 SV=5 - [PRDX2_HUMAN]	53.54	11	0.775128	1.04942	1.07729	1.02656	0.415487	0.560718	38.5677	54.621	48	0.64477	0.792706	1.49517	1.8652	1.24265	1.07705	1.03158	0.924578	1.69071	0.729001	0.830043	0.604052	0.779278	0.651572	0.597734	1.39151	1.01497	0.617278	1.11504	1.43144	1.19832	0.825019	1.20506	0.930161	3.93118	0.751905	0.814867	0.984189	0.768002	0.707891	0.829911	0.984787	0.915581	0.887829	1.21061	0.703378	0.69474
Q6PID9	Aggrecan OS=Homo sapiens GN=ACAN PE=2 SV=1 - [Q6PID9_HUMAN]	20.39	12	0.775221	1.08902	1.21137	1.11235	0.661817	0.819995	54.6335	73.7171	28	1.00496			0.619216	0.883027		0.521529	1.22248		2.21597		2.01244	1.10529			1.21768	1.0018		0.732699	1.29672		1.11378		0.920028	0.743234			1.44771	0.754086		1.17565	1.31116		0.938723		4.46742	1.19801
Q15365	Poly(rC)-binding protein 1 OS=Homo sapiens GN=PCBP1 PE=1 SV=2 - [PCBP1_HUMAN]	24.72	5	0.776409	1.03023	1.04205	1.01147	0.31329	0.305406	30.0647	30.1942	44	1.54505	0.947883		0.754519	1.04925	1.13388	1.00918	0.934737	1.512	0.820039	0.495971	1.26008	1.56554	0.76236		0.908051	0.958999	0.93071	1.18468	0.838952	0.970937	0.690729	1.39345	1.11443	0.30946	0.864659		1.03776	1.15454	1.04321	1.05434	0.791201	0.681007	1.04796	0.978671	0.940553	1.0193
P0C0L5	Complement C4-B OS=Homo sapiens GN=C4B PE=1 SV=1 - [CO4B_HUMAN]	17.26	6	0.778154	0.937712	1.05823	1.12852	0.357809	0.56222	33.8122	49.8193	24	1.48727		0.59168		1.19907	0.795996		0.87578			1.39955		1.26611		1.02241		1.17902	1.24905		0.752829			0.446411		3.0725		0.897014		0.941577	1.07041		0.835164			0.836337		1.0992
Q9GZM7	Tubulointerstitial nephritis antigen-like OS=Homo sapiens GN=TINAGL1 PE=1 SV=1 - [TINAL_HUMAN]	42.4	12	0.779322	0.957211	1.0845	1.13298	0.511378	0.517461	47.1532	45.6725	48	1.11775	1.13585	0.678179	0.907864	0.715108	0.847215	0.894586	1.09158	0.813015	1.08994	1.09776	2.6252	0.879331	0.754092	0.9152	1.01745	0.66144	1.08961	0.859054	0.935975	1.12644	1.08656	1.03137	0.811266	0.904529	1.33404	0.836295	0.992803	1.1311	1.02621	1.09138	0.979055	1.50149	0.96469	1.02661	2.37772	1.05584
P00558	Phosphoglycerate kinase 1 OS=Homo sapiens GN=PGK1 PE=1 SV=3 - [PGK1_HUMAN]	42.45	15	0.781943	1.02051	1.02118	1.00066	0.211742	0.224037	20.735	22.3889	48	0.768542	0.904722	1.06406	1.40018	1.15198	1.3689	1.00652	1.03512	1.09116	0.88121	0.816754	0.765045	1.13915	1.03594	1.02965	1.38001	0.930976	0.870186	1.20949	0.970227	1.0646	0.524328	1.22822	1.01107	0.452309	0.787501	1.05631	1.4025	1.21226	1.05912	1.04562	0.922013	0.907007	1.03352	1.09074	0.889469	0.77203
P30101	Protein disulfide-isomerase A3 OS=Homo sapiens GN=PDIA3 PE=1 SV=4 - [PDIA3_HUMAN]	36.24	16	0.782498	1.0196	0.989595	0.970569	0.18243	0.212291	18.4348	21.8729	48	1.02072	0.592183	1.07181	1.1657	1.03023	0.991812	1.14468	1.12152	1.15603	0.966698	0.681773	0.93198	0.843023	0.947287	0.878075	1.19733	0.978078	1.03111	1.02034	0.75419	1.09226	0.872588	1.28712	1.24582	0.626624	0.855149	0.810384	1.27758	1.10107	0.931156	1.14348	0.895857	0.919345	0.919241	1.08345	0.753866	1.00834
P53814	Smoothelin OS=Homo sapiens GN=SMTN PE=1 SV=7 - [SMTN_HUMAN]	20.72	17	0.785096	1.02727	1.11194	1.08243	0.435335	0.278189	39.151	25.7005	48	0.611131	2.27292	0.684261	1.10533	0.929546	1.20542	0.94865	0.861947	0.969866	1.01032	1.31639	1.42747	1.07781	1.08407	1.45356	1.0969	0.87006	1.02511	0.839898	0.825641	1.20861	1.11784	0.827999	0.869285	1.16802	1.30865	1.12071	1.12017	0.824529	1.12547	0.902857	1.21402	1.26698	0.939926	0.938925	2.17657	0.835433
P21266	Glutathione S-transferase Mu 3 OS=Homo sapiens GN=GSTM3 PE=1 SV=3 - [GSTM3_HUMAN]	20.44	3	0.785422	1.03829	1.07546	1.0358	0.069048	0.276916	6.42031	26.7345	16	1.02235					1.12397	1.14529					1.01025	1.25266					1.05097	1.10788					1.11963	0.305599					1.0839	1.03902					0.877055	0.874962
P23142	Fibulin-1 OS=Homo sapiens GN=FBLN1 PE=1 SV=4 - [FBLN1_HUMAN]	27.88	11	0.786143	0.978621	1.01915	1.04141	0.271036	0.235871	26.5944	22.6492	48	1.25897	0.65296	1.09029	1.34207	0.901022	0.681014	1.03747	1.05994	1.50978	1.14672	0.788836	0.760693	1.01197	0.827125	0.883643	1.10487	1.11872	1.37227	0.825018	1.11385	1.06163	1.25651	1.17792	1.04973	0.778324	1.00126	0.958291	1.43255	0.849603	0.96761	1.26427	1.24982	1.15031	1.09469	0.997153	0.692311	0.941902
Q15181	Inorganic pyrophosphatase OS=Homo sapiens GN=PPA1 PE=1 SV=2 - [IPYR_HUMAN]	6.23	2	0.788356	0.95609	0.999132	1.04502	0.0942414	0.21522	9.43233	20.5949	8					1.06577			0.932494									0.853826			0.781387									0.976752			1.27381
P68402	Platelet-activating factor acetylhydrolase IB subunit beta OS=Homo sapiens GN=PAFAH1B2 PE=1 SV=1 - [PA1B2_HUMAN]	12.23	2	0.790289	0.957599	1.14432	1.19498	0.134728	0.405833	11.7737	33.9614	20					1.06778		1.00866	1.31692	1.25837		1.06984						1.2282		1.17556	2.29359	0.933803		1.68973						0.797977		0.942645	1.38993	0.804989		1.14885
P63104	14-3-3 protein zeta/delta OS=Homo sapiens GN=YWHAZ PE=1 SV=1 - [1433Z_HUMAN]	63.67	11	0.791228	1.02131	1.01946	0.998185	0.235141	0.241083	23.0653	24.1521	48	0.986141	0.751782	1.07708	1.60982	0.956837	0.939537	1.16079	1.10593	0.854175	0.747982	1.17138	0.872022	1.11191	0.936035	1.08591	1.67023	0.850448	1.21695	1.17039	0.672343	0.949812	1.16693	1.07418	1.04609	0.541442	0.718174	1.09917	1.30539	1.00179	0.972732	1.12919	0.899985	0.848031	0.920418	0.917457	0.879037	0.965956
P31939	Bifunctional purine biosynthesis protein PURH OS=Homo sapiens GN=ATIC PE=1 SV=3 - [PUR9_HUMAN]	13.34	6	0.791293	0.966827	0.97727	1.0108	0.148473	0.230193	15.1926	22.7733	16					1.0044	0.88068	1.17579	0.848209									1.02737	1.04489	1.15817	0.963256									0.854422	0.819282	1.17295	0.812919
Q14847	LIM and SH3 domain protein 1 OS=Homo sapiens GN=LASP1 PE=1 SV=2 - [LASP1_HUMAN]	24.14	6	0.792749	1.03824	1.05625	1.01735	0.341531	0.468643	32.3342	46.0649	48	0.888058	1.27512	0.611125	0.770464	0.898701	1.43161	0.889562	0.882863	1.06604	1.44501	0.773143	1.74337	0.810294	1.19046	0.963007	0.574695	0.967109	0.779955	0.893486	0.392075	0.701649	1.56456	0.748589	0.656801	2.2325	1.05421	1.15145	0.816909	0.921947	0.929165	1.00275	1.01093	0.92443	0.921972	0.95632	1.57817	1.15347
P02549	Spectrin alpha chain, erythrocyte OS=Homo sapiens GN=SPTA1 PE=1 SV=5 - [SPTA1_HUMAN]	3.22	4	0.792993	0.944763	1.19652	1.26647	0.348786	0.398794	29.1502	31.4886	12			1.58385				0.90728	1.09842							0.732606				1.25787	1.50819							1.01147				0.766032	1.50671
P15121	Aldose reductase OS=Homo sapiens GN=AKR1B1 PE=1 SV=3 - [ALDR_HUMAN]	7.28	3	0.795738	0.96402	0.979492	1.01605	0.1645	0.380905	16.7944	37.4888	32	0.719372		0.826022		0.908979	1.23785	1.00454	0.96749		1.04652		1.12516	0.748736		0.989764		0.75912	0.706569	1.10894	1.20407		0.830852		0.857309	2.66161		1.16688		1.02568	1.00042	0.854842	1.11969		0.782137		1.21158	0.869778
P23528	Cofilin-1 OS=Homo sapiens GN=CFL1 PE=1 SV=3 - [COF1_HUMAN]	55.42	8	0.796854	0.969674	1.01917	1.05104	0.213333	0.406153	20.932	38.6428	48	0.780678	0.89256	0.953877	1.05078	0.905468	1.19717	1.10685	1.39733	1.22713	1.21326	0.707995	0.796926	1.19133	1.05509	1.02356	0.902034	0.776284	1.2413	1.21457	0.876329	1.03711	0.561754	1.10625	1.1195	0.805653	1.06213	1.25434	1.1985	1.2917	0.867576	1.1139	0.920599	0.785394	1.23458	0.991209	1.00392	0.782155
P49721	Proteasome subunit beta type-2 OS=Homo sapiens GN=PSMB2 PE=1 SV=1 - [PSB2_HUMAN]	8.46	2	0.797441	0.952035	1.15305	1.21115	0.568203	0.384118	49.2781	31.7153	20			1.98862		1.11267					1.25428	1.0045	0.405192			2.0319		1.09534					0.928153	1.31654	1.09232			1.43495		0.944985					1.18966	1.20409	0.989075
O75367	Core histone macro-H2A.1 OS=Homo sapiens GN=H2AFY PE=1 SV=4 - [H2AY_HUMAN]	22.85	5	0.797722	0.98145	0.997068	1.01591	0.273151	0.154994	27.3954	15.2566	36			1.22493	1.22398	1.27423	0.916662	1.04449	0.932032	0.697914	1.18899		0.470388			0.96868	1.1336	1.06688	1.04159	1.13257	0.908959	1.05291	0.930894		0.809125			0.961868	0.885373	1.40168	1.09802	1.08352	0.899851	1.11163	0.854883		0.976985
P08572	Collagen alpha-2(IV) chain OS=Homo sapiens GN=COL4A2 PE=1 SV=4 - [CO4A2_HUMAN]	29.91	35	0.79785	1.04166	1.05535	1.01315	0.483582	0.493904	45.8219	48.7495	48	1.179	1.61078	0.520055	0.579366	0.745455	1.09675	0.986526	0.723424	0.61558	0.904789	1.71012	1.99238	0.630284	0.825526	0.768908	0.477791	0.931193	0.847272	0.821323	0.622034	1.19498	1.53815	0.473405	0.809452	2.38088	1.58397	0.752252	0.503021	0.930394	0.987125	0.991493	0.936044	1.41995	0.675038	0.785297	2.14787	1.12508
Q99969	Retinoic acid receptor responder protein 2 OS=Homo sapiens GN=RARRES2 PE=1 SV=1 - [RARR2_HUMAN]	14.11	2	0.79888	0.970467	0.980489	1.01033	0.146403	0.292008	14.9317	28.9023	28	0.944487		0.870652		0.715323	1.07393	1.0449	1.10516		1.10897			0.782337		1.41831		0.690284	0.723378	0.675344	0.727092		1.54472			1.06952		1.39965		1.21984	1.00804	1.33314	1.15974		0.736072			1.11633
P08123	Collagen alpha-2(I) chain OS=Homo sapiens GN=COL1A2 PE=1 SV=7 - [CO1A2_HUMAN]	71.16	83	0.801224	1.03531	1.02562	0.990645	0.491819	0.386846	47.9533	39.0499	48	1.49497	1.49443	0.459894	0.575242	0.680703	1.04362	0.893676	0.801854	0.653347	0.726006	1.38363	2.10009	0.698633	0.695359	0.645063	0.485235	1.37077	1.02197	0.695117	0.970227	0.951209	1.92147	0.871333	0.600731	1.68701	1.63503	0.739664	0.345606	0.710961	0.89809	0.875756	0.865665	0.874007	0.758098	0.92057	1.88165	1.30134
O60506	Heterogeneous nuclear ribonucleoprotein Q OS=Homo sapiens GN=SYNCRIP PE=1 SV=2 - [HNRPQ_HUMAN]	13.64	4	0.80179	1.03381	1.13896	1.10171	0.423882	0.305552	37.2165	27.7344	28	1.13354		1.22105	1.97176	1.15471	0.746643	1.07451					0.670534	1.133		0.974485	2.04447	0.954359	1.04525	1.31112					1.27305	0.612859		1.10862	1.026	1.17803	1.00465	1.07256					0.589459	0.80341
P07339	Cathepsin D OS=Homo sapiens GN=CTSD PE=1 SV=1 - [CATD_HUMAN]	11.41	5	0.804526	1.02158	1.10593	1.08257	0.274937	0.282284	24.8602	26.0753	47	0.752691	1.48295	1.66946	1.27023	1.06917	0.833237	0.974318	1.20537	0.824014	0.935407	1.06538	1.18896	0.959692	1.29059	0.95926	1.50208	0.694956	0.942035	0.908798	0.69793	1.2523	0.966438	1.31529	1.14199	1.07272	0.852899	1.02382	1.78439	0.93382	0.807153	1.12104	1.16977	1.15057	0.831606	1.2548	1.11212	0.910345
Q9Y490	Talin-1 OS=Homo sapiens GN=TLN1 PE=1 SV=3 - [TLN1_HUMAN]	56.83	94	0.809082	0.992	1.00573	1.01384	0.145375	0.0808318	14.4546	7.97282	48	1.04912	0.810533	0.926401	1.00351	1.04436	1.02448	1.03982	1.29668	1.2074	0.948585	0.783101	0.934801	1.07359	0.890596	1.05138	0.956325	1.04538	1.08156	1.10542	0.960844	0.99683	0.824665	1.08758	1.05907	0.931316	0.99185	1.06011	1.0041	1.07939	1.05653	1.05544	0.992999	1.07772	1.00826	1.10273	0.937384	0.870955
P28482	Mitogen-activated protein kinase 1 OS=Homo sapiens GN=MAPK1 PE=1 SV=3 - [MK01_HUMAN]	9.72	4	0.809087	1.03135	0.99218	0.962022	0.259308	0.197341	26.1352	20.5132	16					0.736905	1.32285	0.844087			1.06488							0.860755	0.805769	0.743609			1.33947							1.04709	1.10374	1.10002			0.951487
P13611	Versican core protein OS=Homo sapiens GN=VCAN PE=1 SV=3 - [CSPG2_HUMAN]	8.16	14	0.809394	1.06964	0.935898	0.874964	0.28772	0.58177	30.7426	66.4908	24	0.705282		0.985116	0.624148	0.755282	1.24522		1.30033					0.58458		0.826517	0.596405	0.572426	0.836402		0.640639					3.12416		0.617267	0.616957	0.831912	0.995547		0.968209					0.587262
P10599	Thioredoxin OS=Homo sapiens GN=TXN PE=1 SV=3 - [THIO_HUMAN]	42.86	5	0.810957	1.01722	1.03662	1.01907	0.185056	0.228425	17.8519	22.415	48	1.15212	1.47986	0.929259	1.06045	1.02052	1.19186	0.891616	1.07395	0.773205	1.0674	0.908039	0.891145	1.43642	1.71633	1.14721	0.940272	0.902148	1.06929	0.788169	0.850525	1.01306	0.856466	0.830304	0.887119	0.689529	1.1567	1.14921	1.19864	1.31012	1.05181	1.21365	0.975847	0.949846	1.00212	1.02688	1.05828	1.06375
P07305	Histone H1.0 OS=Homo sapiens GN=H1F0 PE=1 SV=3 - [H10_HUMAN]	15.46	3	0.81223	1.04456	1.19288	1.14199	0.48197	0.385335	40.4039	33.7423	20	1.00644				0.836447	1.97802	0.825181					1.31832	0.848262				1.08205	0.679214	1.30303					1.57974	2.11035				1.14226	1.00311	0.851181					1.66568	0.876866
Q9BSJ8	Extended synaptotagmin-1 OS=Homo sapiens GN=ESYT1 PE=1 SV=1 - [ESYT1_HUMAN]	10.24	8	0.81301	0.981013	1.06603	1.08666	0.21824	0.242809	20.4723	22.3445	40	1.20891		0.94431		0.972766	0.869303	0.936054	1.21292	1.41978	1.37748	0.857368	0.861385	0.966237		1.4528		0.928533	0.596478	1.25479	1.1348	0.873951	1.28224	1.10964	1.09423	0.764547		1.33156		0.866282	1.05238	1.01727	1.03182	1.35065	1.20277	0.9548	0.926191	0.979433
Q8WX93	Palladin OS=Homo sapiens GN=PALLD PE=1 SV=3 - [PALLD_HUMAN]	20.61	22	0.813124	0.979913	0.995978	1.01639	0.201907	0.272781	20.2722	26.8381	48	1.14496	0.797464	0.827115	0.777859	0.880666	1.29891	0.820568	0.999481	0.945985	1.03125	1.01842	1.40907	0.896159	0.717064	1.01832	0.561533	1.11933	1.06541	0.882286	0.929971	1.08023	1.03698	0.812976	0.879234	1.58552	0.907753	1.06721	0.815705	0.999402	1.20851	0.877485	1.18027	1.26799	0.887204	0.984564	1.18062	1.07319
Q96A00	Protein phosphatase 1 regulatory subunit 14A OS=Homo sapiens GN=PPP1R14A PE=1 SV=1 - [PP14A_HUMAN]	18.37	2	0.815698	1.05966	1.2466	1.17641	0.517694	0.510201	41.5287	43.3693	16			1.31402	1.88212			1.16762					0.622619			0.943188	1.44596			1.7963					1.43457			1.17923	1.42287			1.16532					0.446354
P05976	Myosin light chain 1/3, skeletal muscle isoform OS=Homo sapiens GN=MYL1 PE=1 SV=3 - [MYL1_HUMAN]	18.04	2	0.816928	0.946638	0.911238	0.962605	0.253564	0.339542	27.8263	35.2733	12					1.18328	0.868958						0.681472					0.961666	0.838626						0.495748					0.890483	1.56932						0.677777
P40227	T-complex protein 1 subunit zeta OS=Homo sapiens GN=CCT6A PE=1 SV=3 - [TCPZ_HUMAN]	16.76	7	0.817771	1.01774	1.00789	0.990317	0.0992539	0.173671	9.84773	17.5369	24			1.04345		1.13629	0.907067	1.08259	0.994896		0.883027					1.11351		1.10086	1.07213	1.02175	0.872802		0.679578					1.0842		1.09255	1.03903	1.18967	0.75956		0.90776
Q9P0V9	Septin-10 OS=Homo sapiens GN=SEPT10 PE=1 SV=2 - [SEP10_HUMAN]	12.11	4	0.821858	0.971756	1.0498	1.08031	0.216536	0.233985	20.6265	21.6591	16	1.20972					0.752274	1.02612					1.21107	1.20508					1.01576	1.05227					1.6116	1.01216					1.05379	0.868913					0.761508	0.834907
P43243	Matrin-3 OS=Homo sapiens GN=MATR3 PE=1 SV=2 - [MATR3_HUMAN]	3.78	2	0.824529	1.02474	1.04069	1.01557	0.199369	0.220831	19.1573	21.7446	20	1.06534				1.23989	0.726365	1.17485	0.997029					0.988267				0.722008	1.04768	1.44938	0.775157					0.747142				1.16056	0.969571	1.13913	1.01571					0.908152
Q01518	Adenylyl cyclase-associated protein 1 OS=Homo sapiens GN=CAP1 PE=1 SV=5 - [CAP1_HUMAN]	29.68	11	0.825128	0.983301	1.01055	1.02771	0.16189	0.249623	16.02	24.2893	48	0.955451	0.927919	1.05316	1.12917	1.10161	1.14899	1.0888	1.10773	1.17282	1.03041	0.648819	0.761671	1.39454	1.1681	1.25995	1.10006	0.825249	1.10227	1.2036	0.849999	0.992766	0.581862	1.07921	1.30082	0.304845	1.05017	1.14665	1.16766	1.15852	1.19672	1.17791	0.908623	0.774682	1.10129	1.1164	0.69049	0.77821
P35579	Myosin-9 OS=Homo sapiens GN=MYH9 PE=1 SV=4 - [MYH9_HUMAN]	58.06	88	0.829293	1.00882	1.02705	1.01807	0.104886	0.129704	10.2124	12.7402	48	0.875855	0.928381	1.06403	0.978886	1.01548	0.996834	1.00516	1.24216	0.986797	1.18061	0.948614	1.10174	0.854886	1.00523	1.02332	1.07733	1.01749	0.978244	0.951899	0.99649	1.00442	1.1083	0.975711	1	1.00919	1.06449	1.00456	1.0051	1.08966	0.981261	1.06108	1.03538	0.982872	1.01979	1.01037	0.924683	0.944273
P01024	Complement C3 OS=Homo sapiens GN=C3 PE=1 SV=2 - [CO3_HUMAN]	37.28	53	0.831359	0.985339	1.01069	1.02573	0.21448	0.209425	21.2211	20.4172	48	1.3629	0.661725	1.37411	0.789622	0.979176	1.08646	0.801803	0.931836	1.08017	1.08689	1.06058	0.913038	1.04479	1.2302	1.03201	1.11046	1.13253	0.82181	0.846643	1.14231	1.08697	1.49948	0.735558	1.06836	0.897267	1.29133	1.02372	0.879593	0.742901	0.925213	0.936266	1.04786	1.2312	0.737513	0.999481	0.868972	1.0134
Q12765	Secernin-1 OS=Homo sapiens GN=SCRN1 PE=1 SV=2 - [SCRN1_HUMAN]	11.59	3	0.832386	0.967774	1.00585	1.03935	0.438179	0.427997	43.5629	41.1795	40	0.646214		1.05724	1.83752	1.15929	0.745084	0.993648		1.65778	0.701376	0.550518	0.709854	1.21129		0.882274	1.78322	0.729913	1.50164	1.53347		0.85004	0.164196	1.19583	1.05691	0.0798405		1.23561	1.73147	1.20983	1.16439	1.05325		0.794238	1.45655	1.18395	0.680121	0.679041
Q96KP4	Cytosolic non-specific dipeptidase OS=Homo sapiens GN=CNDP2 PE=1 SV=2 - [CNDP2_HUMAN]	10.11	3	0.833015	0.970686	1.1458	1.1804	0.447672	0.346479	39.0707	29.3526	28	1.03041		1.21947	1.96604		0.772492		1.42305			0.980384	0.628756	0.960619		0.993614	1.74246		1.10143		1.40695			1.34008	1.28371	0.406851		1.03706	1.22136		0.979506		1.26706			1.18517	0.760396	1.15189
P04003	C4b-binding protein alpha chain OS=Homo sapiens GN=C4BPA PE=1 SV=2 - [C4BPA_HUMAN]	6.37	3	0.835063	0.978526	1.0939	1.11791	0.191328	0.30183	17.4904	26.9995	32	1.20091		1.15236		1.33746	1.23464	0.873159	1.04885	0.763278	1.14057			1.1117		1.30467		0.999495	0.816552	0.661352	1.33516	1.21602	1.5456			1.18717		1.01313		1.11794	0.956416	0.980289	1.3221	1.19276	1.00939			1.00927
P09493	Tropomyosin alpha-1 chain OS=Homo sapiens GN=TPM1 PE=1 SV=2 - [TPM1_HUMAN]	64.44	2	0.836919	0.979063	1.14339	1.16785	0.371353	0.257994	32.4781	22.0915	32	0.871179	1.26534			1.1193	0.963654	0.977864		0.769134	1.21854		1.96214	0.922755	0.737426			0.886673	1.24439	0.8356		1.24642	1.2863		0.962207	0.893559	1.32276			1.49971	1.14913	1.11126		1.29553	0.974709		1.47035	1.21596
P0CG05	Ig lambda-2 chain C regions OS=Homo sapiens GN=IGLC2 PE=1 SV=1 - [LAC2_HUMAN]	69.81	5	0.837228	1.02255	0.973006	0.951553	0.330657	0.247292	33.9831	25.9883	36	1.37234		0.700821	0.869785		0.631616		1.02823	1.56937	0.920619	1.0696	0.594665	1.14623		0.314771	0.994799		1.13589		1.32936	0.889757	1.12717	0.942231	0.994245	0.982773		0.591029	0.965068		0.974699		0.762319	0.909147	1.06048	1.3845	0.896339	1.18291
P02730	Band 3 anion transport protein OS=Homo sapiens GN=SLC4A1 PE=1 SV=3 - [B3AT_HUMAN]	17.34	12	0.837984	1.02792	1.00263	0.975397	0.450563	0.379106	44.9379	38.8669	48	0.754012	0.271485	2.05637	1.46468	1.14614	0.790208	0.862308	0.972644	1.28366	0.814553	0.942366	0.673181	0.858413	0.307766	0.852561	1.43604	1.26835	0.968214	0.92796	1.62883	0.825259	1.38062	0.718245	0.78879	1.16956	0.370093	0.847506	0.808985	0.800906	0.734175	0.814253	1.36071	0.84067	0.926748	1.12211	1.15505	0.885182
P62899	60S ribosomal protein L31 OS=Homo sapiens GN=RPL31 PE=1 SV=1 - [RL31_HUMAN]	16.8	2	0.840305	1.02587	1.02515	0.9993	0.160255	0.264079	15.6323	26.4264	20			1.21735		0.943882	1.0107	1.14171			0.812108					1.37913		0.928719	1.13183	1.30581			0.540468					0.99126		0.72887	1.08826	1.17331			1.02979
Q9HBL0	Tensin-1 OS=Homo sapiens GN=TNS1 PE=1 SV=2 - [TENS1_HUMAN]	32.16	3	0.841608	1.04569	1.39704	1.336	0.316954	0.473317	22.6875	35.428	12				1.76149				1.18578				1.24386				1.78942				1.34024				0.623974				1.33449				0.86736				1.65468
P02745	Complement C1q subcomponent subunit A OS=Homo sapiens GN=C1QA PE=1 SV=2 - [C1QA_HUMAN]	14.69	2	0.841714	0.974848	0.93155	0.955585	0.362979	0.337259	38.965	35.2935	44	0.801319	0.469218	0.847841	0.751036	1.14098	0.606588		1.27191	1.71966	0.88481	1.15311	0.600583	0.679566	0.994117	0.948929	0.891806	1.03995	0.621009		1.27834	0.939991	1.08239	1.22015	1.08511	1.13141	0.641828	0.763445	1.8295	0.664751	0.969411		1.91975	0.869061	0.799118	1.2762	0.771283	0.846779
P63167	Dynein light chain 1, cytoplasmic OS=Homo sapiens GN=DYNLL1 PE=1 SV=1 - [DYL1_HUMAN]	44.94	3	0.846737	1.03262	1.04341	1.01045	0.337133	0.363261	32.3108	35.9506	24			0.65164		0.914561	0.762946	1.05057	1.39367		1.48705					0.809041		0.857561	1.36386	0.973642	0.982207		2.1423					0.950193		0.739248	0.801047	0.792583	1.47221		0.797332
Q9Y512	Sorting and assembly machinery component 50 homolog OS=Homo sapiens GN=SAMM50 PE=1 SV=3 - [SAM50_HUMAN]	4.69	2	0.847079	1.02567	1.20535	1.17518	0.320895	0.291873	26.6226	24.8364	20			0.911441	1.63236		0.866079	1.25004					1.36682			1.11522	1.63819		1.2345	1.39858					0.860243			0.929532	1.44258		1.29822	1.07097					0.850941
P54578	Ubiquitin carboxyl-terminal hydrolase 14 OS=Homo sapiens GN=USP14 PE=1 SV=3 - [UBP14_HUMAN]	5.87	2	0.850904	1.03395	1.10583	1.06952	0.10477	0.24377	9.4744	22.7925	8								1.17991		1.03174										1.53281		1.09532										0.968776		0.839783
O75369	Filamin-B OS=Homo sapiens GN=FLNB PE=1 SV=2 - [FLNB_HUMAN]	9.68	10	0.851821	0.987145	1.02745	1.04083	0.211876	0.202112	20.6214	19.4183	44	1.04531	1.06754		1.21198	1.16172	0.96292	0.993427	0.837678	1.44824	1.09828	0.77799	0.696902	1.08709	0.939515		1.57154	1.06252	1.2598	0.996269	0.973225	0.929462	1.0019	0.855429	1.08099	0.811553	1.00415		1.22178	0.92382	0.838471	0.921388	0.839215	1.25242	1.09285	1.08466	0.821244	1.11596
Q5T0M2	Pulmonary surfactant-associated protein D (Fragment) OS=Homo sapiens GN=SFTPD PE=2 SV=1 - [Q5T0M2_HUMAN]	14.68	2	0.852641	1.07744	1.08656	1.00846	0.917356	0.511617	84.4277	50.7326	12			0.106781	1.22777								1.92512			0.3278	1.41728								0.933115			0.675575	1.22359								1.70488
P08865	40S ribosomal protein SA OS=Homo sapiens GN=RPSA PE=1 SV=4 - [RSSA_HUMAN]	34.92	6	0.855028	0.987153	1.02236	1.03567	0.193181	0.199582	18.8955	19.2708	40	1.06713		1.03325	1.33924	1.04824	0.809755	0.826232	1.02819	1.30033		1.01659	0.754671	0.991313		1.43614	1.13331	0.998387	1.05992	1.06443	1.274	1.01708		0.801472	1.05125	0.785235		1.3709	0.953864	0.884807	0.905912	0.964904	1.3113	1.15325		0.89937	0.704055	1.125
P01042	Kininogen-1 OS=Homo sapiens GN=KNG1 PE=1 SV=2 - [KNG1_HUMAN]	8.23	6	0.85764	0.970649	1.03803	1.06942	0.353267	0.508055	34.0324	47.5075	40	1.21577		1.52621		1.46148	1.03474	0.850536	1.00834	0.90368	1.32622	0.609824	0.443518	0.734827		0.766113		1.36318	0.727572	1.85574	0.91108	1.08494	1.50947	0.846768	0.970107	3.1248		1.22714		0.571291	0.771588	0.578831	0.790346	0.956837	0.71709	1.169	0.970531	1.00703
Q14974	Importin subunit beta-1 OS=Homo sapiens GN=KPNB1 PE=1 SV=2 - [IMB1_HUMAN]	8.9	6	0.857661	1.01129	1.08588	1.07376	0.194218	0.192558	17.8857	17.933	44	1.07313		1.31118	1.22777	1.14543	0.76264	1.02947	1.10399	1.42026	0.812644	1.0582	1	1.00624		0.886233	1.41728	1.10355	1.19865	1.25427	1.10137	1.09384	0.787855	1.22032	0.941543	1.04531		0.945243	1.22359	0.969094	0.971826	1.23439	1.06842	0.666634	0.857474	1.16086	1.21144	1.15014
P51636	Caveolin-2 OS=Homo sapiens GN=CAV2 PE=1 SV=2 - [CAV2_HUMAN]	17.28	2	0.863951	0.985786	1.04008	1.05507	0.257041	0.215102	24.7136	20.3874	36	1.1957		1.11397	1.2973	0.960837	0.597345	1.09697	0.997078	1.38624			0.715252	1.40765		1.06594	1.31326	1.2522	1.20477	1.17365	0.873639	0.875866			1.07403	0.730028		0.995234	1.17374	1.17761	1.02386	1.09598	0.934316	0.781226			0.935082	1.1733
Q9NVA2	Septin-11 OS=Homo sapiens GN=SEPT11 PE=1 SV=3 - [SEP11_HUMAN]	17.95	3	0.86617	1.06648	0.786629	0.737591	0.447304	0.419739	56.8635	56.9068	12				0.309595	0.853652			1.19664								0.294102	0.785838			1.30086								0.344753	0.507239			1.34965
P60903	Protein S100-A10 OS=Homo sapiens GN=S100A10 PE=1 SV=2 - [S10AA_HUMAN]	17.53	3	0.867293	0.976329	1.03707	1.06221	0.40287	0.411274	38.847	38.7186	40	0.854153			1.38268	1.01338	1.39216	0.959458	0.618613	1.08641	0.892245	0.388698	1.7829	0.785124			1.07539	0.854822	0.865594	0.885402	1.29236	1.12111	0.929587	2.20561	0.799004	1.88663			1.04404	1.41976	1.21309	0.989159	0.483241	0.939627	0.932943	0.853492	0.317726	0.815773
P02763	Alpha-1-acid glycoprotein 1 OS=Homo sapiens GN=ORM1 PE=1 SV=1 - [A1AG1_HUMAN]	31.84	4	0.86778	0.984874	1.01622	1.03183	0.278255	0.28013	27.3813	27.1489	48	1.43342	0.607118	1.50726	1.23875	0.987195	0.942123	1.07269	0.896538	0.942343	1.05224	0.923599	0.591423	0.91388	0.73494	0.756503	1.63548	0.943308	0.86196	1.29448	0.859532	0.813707	0.852978	0.981776	0.997365	0.916794	0.956719	1.22421	1.73317	0.789634	0.886409	0.788252	1.29634	0.594841	1.04469	1.05971	0.814204	0.906577
O75339	Cartilage intermediate layer protein 1 OS=Homo sapiens GN=CILP PE=1 SV=4 - [CILP1_HUMAN]	9.54	10	0.867799	0.97173	0.957212	0.98506	0.529843	0.460065	55.3527	46.7043	44	2.32863		0.727958	0.616362	0.425732	0.950325	0.53659	0.988072	0.526749	1.08134	1.13569	1.21189	1.0718		2.28415	1.90139	0.4816	0.863109	0.99452	1.08182	0.579687	1.01924	1.09608	0.734965	1.03953		0.895675	0.478161	0.540944	1.65272	0.535045	1.2109	0.83486	0.84081	0.566299	2.17242	0.926293
Q03252	Lamin-B2 OS=Homo sapiens GN=LMNB2 PE=1 SV=3 - [LMNB2_HUMAN]	16.67	8	0.869847	0.974208	0.971038	0.996747	0.29468	0.460146	30.3469	46.1648	40	0.846717			0.517915	0.805201	1.49158	0.84335	0.819513	1.01413	0.933089	1.4389	1	0.978699			0.467907	0.82116	0.919391	0.913503	0.781308	0.924931	1.09086	0.711355	0.739413	1.4087			0.476324	0.997011	0.946451	1.01065	0.848856	1.26869	0.914959	0.943086	3.08194	1.12962
O94832	Unconventional myosin-Id OS=Homo sapiens GN=MYO1D PE=1 SV=2 - [MYO1D_HUMAN]	19.38	17	0.870092	0.973936	1.05379	1.08199	0.158453	0.556963	15.0364	51.4758	44	0.901346		1.12426	0.866328	0.942521	0.806944	1.12753	1.10616	1.21458	1.10723	1.33207	1.06272	0.841677		1.16493	1.23329	0.898139	0.933618	0.940481	0.797673	1.22366	0.854922	1.04373	0.912612	4.05496		0.770712	0.952967	1.26544	0.90441	1.0584	0.977802	1.14233	1.05295	1.09178	1.25694	0.846611
P61626	Lysozyme C OS=Homo sapiens GN=LYZ PE=1 SV=1 - [LYSC_HUMAN]	62.84	8	0.872355	0.980595	1.0566	1.07751	0.396482	0.385631	37.5243	35.7891	48	1.67351	1.63249	0.886723	0.542506	0.975769	0.644551	0.846971	1.43247	0.525463	1.32563	1.04874	1.14437	1.07166	2.13214	1.92566	1.08894	0.759672	0.835951	0.96012	1.05083	1.1028	1.81433	0.445836	0.972258	0.913108	1.22287	1.43582	1.38915	0.669809	0.755793	1.30428	1.66138	0.919598	0.996376	0.778427	1.2225	1.08384
P21333	Filamin-A OS=Homo sapiens GN=FLNA PE=1 SV=4 - [FLNA_HUMAN]	66.11	12	0.874629	1.02853	1.25198	1.21725	0.422762	0.56418	33.7675	46.3487	32	1.16764			0.852977	1.04703	1.19565	1.04388		0.982164	1.56642		2.16007	0.619303			0.671605	1.39543	1.22062	1.21674		0.892758	3.4727		0.983167	1.22183			0.947329	0.995568	1.26228	0.883279		1.31305	0.975587		1.87824	1.4073
P01876	Ig alpha-1 chain C region OS=Homo sapiens GN=IGHA1 PE=1 SV=2 - [IGHA1_HUMAN]	32.86	8	0.875743	1.01964	1.01916	0.999529	0.332353	0.366079	32.6106	36.6251	44	0.892835		1.27503	0.862836	0.978144	1.25709	0.657406	1.07686	0.713343	1.23608	1.69661	0.564496	0.59108		0.933423	0.648498	0.963398	0.879048	0.735215	1.11501	1.25913	1.45506	0.472575	0.901938	2.1625		1.00946	0.801587	0.537503	0.950389	0.705609	0.969307	1.16706	1.03506	0.780684	1.1491	1.14294
O95425	Supervillin OS=Homo sapiens GN=SVIL PE=1 SV=2 - [SVIL_HUMAN]	3.12	4	0.878034	0.971649	0.945335	0.972919	0.374082	0.226604	39.5714	23.2911	12			0.546928							1		1.28908			0.748598							0.901491		0.838702			0.782619							1.16415		1.41908
P11277	Spectrin beta chain, erythrocyte OS=Homo sapiens GN=SPTB PE=1 SV=5 - [SPTB1_HUMAN]	5.1	8	0.878712	1.0253	1.02602	1.0007	0.561851	0.299231	54.7601	29.9021	28	0.721637				0.907006	0.767115	0.820889	0.929658		0.748216		2.28763	0.800314				1.29197	0.903526	0.808758	0.897282		1.19784		0.587449	1.64968				0.771278	0.884904	0.862488	1.08176		0.687586		1.53408	0.9851
Q13555	Calcium/calmodulin-dependent protein kinase type II subunit gamma OS=Homo sapiens GN=CAMK2G PE=1 SV=3 - [KCC2G_HUMAN]	12.54	4	0.879225	0.979336	1.06552	1.088	0.268792	0.286273	25.2264	26.3119	20	0.933338				1.52122	0.93144	1.08899					0.852603	1.21924				0.833542	1.46581	1.49265					1.18898	0.503511				1.18433	1.10249	1.06545					0.618071	0.884279
P01766	Ig heavy chain V-III region BRO OS=Homo sapiens PE=1 SV=1 - [HV305_HUMAN]	25	2	0.879507	0.973834	0.976149	1.00238	0.490758	0.396242	50.2749	39.5303	32	1.17687			0.668425	0.64619	0.970379	0.77348	1.44804	0.300275	1.82553			0.797944			0.745851	0.861283	1.01392	0.812804	1.03732	0.766374	1.09653			2.32579			0.711084	0.810451	0.812205	0.684894	1.32998	1.30838	1.15436			0.928385
O43813	LanC-like protein 1 OS=Homo sapiens GN=LANCL1 PE=1 SV=1 - [LANC1_HUMAN]	12.78	4	0.87989	1.01925	1.11812	1.097	0.283166	0.428826	25.3253	39.0909	44	1.09577	0.604931	1.33742	1.20813	1.124	1.37038	1.05796	1.14814	1.5909	1.0776		0.68405	1.14349	0.695359	1.01903	1.19281	1.02241	0.937902	0.993539	1.18106	0.853216	1.02239		1.03741	0.608511	0.866362	1.1391	1.14084	0.969687	1.28747	1.05175	1.27476	1.34015	1.02375		0.721652	1.07051
P01023	Alpha-2-macroglobulin OS=Homo sapiens GN=A2M PE=1 SV=3 - [A2MG_HUMAN]	34.8	38	0.880481	1.01226	1.06249	1.04963	0.167662	0.27722	15.78	26.4114	48	1.00086	0.996494	1.18601	1.32259	1.11238	1.26337	0.848849	1.02669	1.02766	1.02989	1.20004	0.73509	0.931524	0.717849	0.907616	1.27843	1.03871	0.797451	0.976416	1.29851	1.01443	1.9293	0.758656	0.957921	1.51126	0.648014	1.01975	0.893911	0.783646	0.828405	0.915558	0.836701	1.23911	0.924247	0.980058	0.929503	1.13644
P02652	Apolipoprotein A-II OS=Homo sapiens GN=APOA2 PE=1 SV=1 - [APOA2_HUMAN]	63	6	0.883166	1.04971	1.11634	1.06348	0.423692	1.15247	37.9535	108.368	44	0.828341		1.09606	1.48266	1.08134	1.65114	0.616435	0.938631	1.27962	0.827767	1.89802	0.579759	0.545327		0.51736	0.938309	0.517173	0.684543	0.831953	0.742286	2.21332	1.69646	0.553677	0.853312	7.09296		1.15126	0.832965	0.538001	0.552424	0.755722	0.769213	0.583282	0.739611	0.945581	1.44879	0.773506
P53999	Activated RNA polymerase II transcriptional coactivator p15 OS=Homo sapiens GN=SUB1 PE=1 SV=3 - [TCP4_HUMAN]	13.39	2	0.884081	1.03911	0.915504	0.881044	0.0553846	0.302923	6.04963	34.3823	8							0.954667	0.876341											0.65438	0.824332											1.2081	1.2947
O43707	Alpha-actinin-4 OS=Homo sapiens GN=ACTN4 PE=1 SV=2 - [ACTN4_HUMAN]	69.05	40	0.887132	0.99205	0.987655	0.99557	0.156718	0.169276	15.8677	17.0029	48	0.913544	1.20249	0.777076	0.866349	1.03836	1.17238	0.920056	0.952423	0.802048	0.987868	0.947236	1.27204	1.00687	1.18525	1.16936	0.688827	0.778108	1.09267	0.909048	0.849011	1.08332	0.9363	0.655679	0.924875	1.13133	0.903928	1.03669	0.851832	1.10619	1.03518	0.98122	0.993358	1.0819	1.0336	0.949344	1.02527	1.18422
P02787	Serotransferrin OS=Homo sapiens GN=TF PE=1 SV=3 - [TRFE_HUMAN]	53.01	34	0.887811	1.01847	1.06579	1.04646	0.213856	0.453033	20.0654	43.2918	48	0.931201	1.06172	1.17399	0.999075	1.25358	1.5236	0.744718	0.878259	1.03216	1.15042	1.21179	0.829006	0.706647	0.941068	0.690868	0.899222	1.03735	0.717258	1.10157	0.848353	1.36302	1.47246	0.67092	0.821879	3.22189	0.810513	1.49818	0.968827	0.62912	0.856262	0.75388	0.747413	1.00951	0.735921	1.04104	1.41756	0.982743
P04843	Dolichyl-diphosphooligosaccharide--protein glycosyltransferase subunit 1 OS=Homo sapiens GN=RPN1 PE=1 SV=1 - [RPN1_HUMAN]	15.82	7	0.888044	0.990919	1.15253	1.16309	0.207062	0.203151	17.9658	17.4664	40	0.94623		1.61031	1.30878	1.00957	0.876461	1.11268	1.13495		1.24144	1.10582	1.17907	1.17112		1.15497	1.66505	1.1057	1.14035	1.11414	1.20763		0.994909	1.29275	1.01545	0.542673		1.2843	1.46415	1.11269	0.946174	1.12192	1.0801		1.58674	1.22568	1.18196	1.00985
P02751	Fibronectin OS=Homo sapiens GN=FN1 PE=1 SV=4 - [FINC_HUMAN]	51.09	87	0.888836	1.01082	1.05201	1.04075	0.244467	0.239026	23.2382	22.9669	48	1.40107	1.05634	0.941286	0.85196	1.01014	0.829969	0.9981	1.17611	0.59461	1.34965	1.0233	1.39153	0.906718	1.01448	0.984862	0.838945	0.876235	1.16195	0.907716	0.967701	1.0442	1.21509	0.597956	1.04312	1.15072	1.73549	0.958216	1.07193	1.0627	1.0181	1.0807	1.19535	1.12776	1.02119	0.882128	1.17544	0.885258
P16615	Sarcoplasmic/endoplasmic reticulum calcium ATPase 2 OS=Homo sapiens GN=ATP2A2 PE=1 SV=1 - [AT2A2_HUMAN]	9.98	8	0.889065	0.990772	1.03181	1.04142	0.199203	0.195906	19.3061	18.8114	44	1.11986		1.18686	1.26551	0.977093	0.859363	1.07925	1.16773	1.28818	0.946306	0.758097	0.701665	1.07077		1.15467	1.17195	1.08899	1.27992	0.977105	1.03275	0.885196	0.739834	1.3417	1.13097	0.417385		0.894119	1.28036	1.18147	1.04422	1.15424	1.03429	0.975637	1.24829	1.13843	0.835275	0.808384
P30740	Leukocyte elastase inhibitor OS=Homo sapiens GN=SERPINB1 PE=1 SV=1 - [ILEU_HUMAN]	15.3	4	0.890054	1.02004	1.04155	1.02109	0.170661	0.226405	16.3853	22.1727	12						0.987201	0.904687	1.23277										0.635124	1.26296	1.16885										0.959567	0.933407	1.00906
O00429	Dynamin-1-like protein OS=Homo sapiens GN=DNM1L PE=1 SV=2 - [DNM1L_HUMAN]	4.35	3	0.892171	1.01407	1.12998	1.1143	0.289136	0.197072	25.5877	17.6858	20	1.17125				1.06629	0.720585		1.53001				1.16177	1.14576				1.21835	0.839218		1.39264				1.00123	1.53223				1.06196	0.928946		1.04617				1.31352	1.08463
P27348	14-3-3 protein theta OS=Homo sapiens GN=YWHAQ PE=1 SV=1 - [1433T_HUMAN]	47.76	5	0.892835	0.987469	0.96268	0.974896	0.157889	0.297247	16.401	30.4901	48	1.05354	0.907228	0.907638	1.07814	0.653761	0.970589	1.30183	0.907974	0.794702	1.02069	0.95607	1	1.35435	1.18582	1.27292	1.40322	0.987815	1.06752	1.11892	0.53526	0.741745	0.707075	1.18168	1	0.384205	0.575725	1.04503	1.22359	1.21152	1.22536	1.15054	1.04711	0.620495	0.785843	0.914568	0.752009	1.07256
P12235	ADP/ATP translocase 1 OS=Homo sapiens GN=SLC25A4 PE=1 SV=4 - [ADT1_HUMAN]	39.93	4	0.89441	0.983428	1.07287	1.09095	0.249671	0.423094	23.2714	38.7823	44	0.828313	1.66788	0.887807	0.980551	0.893748	1.20318	0.937029	1.06267	0.945878	1.35858		1.03589	1.08824	0.682292	1.16012	0.815836	0.913315	1.06024	0.781923	0.729027	1.06049	1.04991		1.05177	1.17936	1.13149	1.07134	1.06645	1.13944	1.15164	0.910693	0.945292	0.959965	1.11134		1.0135	1.14094
P32455	Interferon-induced guanylate-binding protein 1 OS=Homo sapiens GN=GBP1 PE=1 SV=2 - [GBP1_HUMAN]	4.9	2	0.895518	1.01429	1.17529	1.15873	0.359723	0.260005	30.6073	22.4389	28			1.38856	1.86139	1.21028	0.868199	1.10299			0.949934	0.845667				1.20164	1.77527	0.953292	1.04915	1.15695			0.674905	1.12192				1.05421	1.40061	0.99808	0.996988	1.0476			1.24694	1.27904
P21333-2	Isoform 2 of Filamin-A OS=Homo sapiens GN=FLNA - [FLNA_HUMAN]	66.81	11	0.895602	1.01439	1.04805	1.03318	0.129709	0.173572	12.3762	16.7998	12	1.10861				1.1364	0.899137							0.825846				1.19936	1.17985							0.738858				0.883999	1.14696							1.02818
P48643	T-complex protein 1 subunit epsilon OS=Homo sapiens GN=CCT5 PE=1 SV=1 - [TCPE_HUMAN]	9.8	4	0.895838	0.988656	1.01549	1.02714	0.319938	0.149348	31.5057	14.5401	28	0.960038				1.17591	0.895599	1.04054		0.532589	0.916184		1.58759	1.05687				0.982186	0.967985	0.973632		0.985935	1.1385		0.993545	0.675012				1.09265	1.01824	1.06775		0.983146	0.950272		1.19749	0.907176
Q14118	Dystroglycan OS=Homo sapiens GN=DAG1 PE=1 SV=2 - [DAG1_HUMAN]	5.7	4	0.895869	0.984164	1.05143	1.06835	0.128907	0.326879	12.2602	30.5966	28	0.932291				0.896317	1.14481	1.10691	0.980437		1.26216		1.03711	0.824482				0.956518	0.849437	1.11408	0.823186		1.03284		0.685561	2.1404				1.08889	1.15458	1.22249	0.99645		1.01107		1.75998	1.03505
P02747	Complement C1q subcomponent subunit C OS=Homo sapiens GN=C1QC PE=1 SV=3 - [C1QC_HUMAN]	8.98	2	0.89703	0.97189	1.09876	1.13054	0.669497	0.667576	60.9319	59.0492	40	0.90604		1.03686	0.911052	1.08018	0.821157	0.669555	1.69087		2.75482	0.657053	0.46003	0.658019		1.69459	1.27554	0.868382	0.713224	0.552018	1.43649		2.19192	0.746589	0.630266	0.795227		1.24653	3.47213	0.795466	1.16535	0.955339	2.27952		0.998921	0.795564	0.528927	0.918329
O43294	Transforming growth factor beta-1-induced transcript 1 protein OS=Homo sapiens GN=TGFB1I1 PE=1 SV=2 - [TGFI1_HUMAN]	47.29	16	0.897179	1.00801	1.03347	1.02526	0.260805	0.160802	25.2357	15.684	48	1.17664	0.948606	0.9987	0.698207	0.96987	0.906857	1.16954	0.939241	1.03084	1.01234	0.805384	1.74548	1.10597	1.07375	1.16718	0.826671	0.982059	1.31611	1.13546	0.796471	0.982934	1.08965	0.862859	1.00839	1.0027	1.24366	1.06387	1.00906	0.962489	1.01853	1.02857	0.995007	1.45616	0.976392	0.869351	1.34858	1.14208
P10515	Dihydrolipoyllysine-residue acetyltransferase component of pyruvate dehydrogenase complex, mitochondrial OS=Homo sapiens GN=DLAT PE=1 SV=3 - [ODP2_HUMAN]	10.36	5	0.89771	0.989486	0.919086	0.928853	0.0515322	0.12151	5.6069	13.0817	12			0.860857		0.937591	0.958811									0.948638		0.871969	1.02801									0.81891		0.831933	0.983757
Q99715	Collagen alpha-1(XII) chain OS=Homo sapiens GN=COL12A1 PE=1 SV=2 - [COCA1_HUMAN]	16.81	33	0.899927	1.01255	1.03654	1.02369	0.225346	0.325778	21.7402	31.8238	48	1.14182	1.36691	1.4363	0.603358	0.944652	0.858665	1.03953	1.06493	0.90303	0.94177	0.965977	1.17154	1.0694	0.648829	1.21954	0.635123	1.13603	1.05327	1.03021	0.97604	0.965521	1.04116	0.673397	1.10959	1.04086	2.35472	1.00741	0.709669	0.985596	1.08131	0.837326	1.4102	1.19425	0.938027	0.969425	1.00236	1.0839
P04080	Cystatin-B OS=Homo sapiens GN=CSTB PE=1 SV=2 - [CYTB_HUMAN]	52.04	4	0.899996	1.03024	0.867709	0.842237	0.38825	0.435277	44.7442	51.6811	24	0.884624			0.348742	0.650022	1.3007	0.68852					1.33365	0.416875			0.393314	0.882569	0.627817	0.675617					0.728836	2.11669			0.562023	0.783304	1.1336	0.882426					0.985283	1.4794
P78539	Sushi repeat-containing protein SRPX OS=Homo sapiens GN=SRPX PE=2 SV=1 - [SRPX_HUMAN]	18.1	7	0.901073	1.02093	1.05191	1.03034	0.702858	0.443777	66.8173	43.0708	48	1.85263	0.80243	0.85881	0.553437	0.855057	0.568285	0.909094	0.828833	0.577627	1.03897	3.00154	0.776221	0.840594	1.09565	1.593	0.859972	0.907523	0.643199	0.836912	0.767569	0.739685	1.7531	0.36085	1.00107	0.540216	1.05017	0.776311	0.988572	1.10361	0.75958	1.09368	1.15999	1.19463	0.831865	0.703062	1.33388	1.10295
Q9BUF5	Tubulin beta-6 chain OS=Homo sapiens GN=TUBB6 PE=1 SV=1 - [TBB6_HUMAN]	37.89	5	0.902353	1.01503	1.10654	1.09015	0.376626	0.333893	34.0364	30.6282	36	1.09783		1.31623		1.27509	0.652052		1.10372	1.63992	1.33743	1.14848	0.388077	1.1262		0.883698		1.13569	1.29225		1.41348	0.971037	0.978872	1.41461	1.08733	0.24356		0.973973		1.06424	0.880912		1.19731	1.0461	1.86604	1.31764	0.737579	1.29014
P49368	T-complex protein 1 subunit gamma OS=Homo sapiens GN=CCT3 PE=1 SV=4 - [TCPG_HUMAN]	14.86	8	0.904982	0.990986	1.03293	1.04232	0.211178	0.228771	20.4446	21.9482	44	1.10407		1.1837	1.05953	1.20403	1.02532	0.993514	0.805906	0.734039	0.937139	0.836927	1.47802	0.984947		0.918227	0.947063	0.959598	0.483213	0.800933	1.30832	1.43533	0.951809	0.854381	0.96647	1.74798		1.04718	1.1339	1.12992	0.935647	1.22214	1.06116	1.16745	0.868123	0.977216	1.11675	0.904178
P07195	L-lactate dehydrogenase B chain OS=Homo sapiens GN=LDHB PE=1 SV=2 - [LDHB_HUMAN]	37.43	9	0.907893	1.01071	1.02349	1.01264	0.255707	0.286772	24.9839	28.3192	48	0.760853	1.01758	1.18729	1.38614	1.07387	1.26753	1.07723	0.895903	1.22859	0.754144	1.14054	0.492159	1.26344	1.38953	1.25155	1.38943	1.00646	0.905151	1.23844	1.21729	1.01082	0.712796	1.34513	1.16655	0.5073	0.763595	1.13795	1.37034	1.06918	1.03585	0.986739	0.765117	0.686343	1.12095	1.01972	0.520792	0.722597
P20810	Calpastatin OS=Homo sapiens GN=CAST PE=1 SV=4 - [ICAL_HUMAN]	4.52	2	0.909006	0.983311	1.00924	1.02637	0.368228	0.296548	36.4856	28.8929	24	1.31022	0.576207	1.45021			0.765902	1.24481				0.708095		1.46401	0.845118	0.862464			1.35986	1.38019				1.2111		0.626184	0.918746	0.910467			0.960701	1.22482				1.17395		0.849716
Q9UQ80	Proliferation-associated protein 2G4 OS=Homo sapiens GN=PA2G4 PE=1 SV=3 - [PA2G4_HUMAN]	5.08	2	0.90978	0.984484	1.11799	1.13561	0.0957747	0.195385	8.56671	17.2054	8						1.05026		1.18571										0.859945		1.01379										1.04081		1.24966
F8VV40	Leukotriene A-4 hydrolase OS=Homo sapiens GN=LTA4H PE=4 SV=1 - [F8VV40_HUMAN]	8.86	4	0.912855	1.02951	0.95616	0.928756	0.137273	0.316232	14.3567	34.049	8	1.05323					0.859093							1.02705					0.564524							0.740789					1.36229							1.19798
P29536	Leiomodin-1 OS=Homo sapiens GN=LMOD1 PE=1 SV=3 - [LMOD1_HUMAN]	25.5	15	0.915057	1.00653	1.01847	1.01186	0.150019	0.194449	14.7299	19.217	48	1.24136	0.996672	0.844534	0.880144	1.08333	1.12582	0.992859	0.835645	0.858	1.06779	1.28303	1.01242	1.00217	1.1329	1.43886	0.80966	1.0787	0.915858	1.03263	0.963033	1.16879	0.843318	0.648265	0.950047	0.791399	0.683507	1.29271	0.877525	1.02361	1.10991	0.991703	0.917896	1.15704	1.02823	0.992063	1.22187	0.740739
B4E2Z0	SPARC-like protein 1 OS=Homo sapiens GN=SPARCL1 PE=2 SV=1 - [B4E2Z0_HUMAN]	5.38	2	0.915419	0.986387	1.13188	1.1475	0.0707269	0.186549	6.24861	16.257	8				1.18189		1.08187										1.24128		0.960813										1.40065		0.950581
P14174	Macrophage migration inhibitory factor OS=Homo sapiens GN=MIF PE=1 SV=4 - [MIF_HUMAN]	17.39	2	0.918688	0.98495	1.09628	1.11303	0.707011	0.397361	64.4921	35.701	48	1.29871	0.95164	1.07858	1.04349	0.527297	1.27005	0.868443	2.19836	0.567721	2.64562	0.235487	0.469934	1.36586	1.86531	1.01547	1.18411	1.47058	0.796981	0.917694	1.16331	0.580049	0.631232	1.04009	1.40703	1.2065	1.3159	1.10878	1.26274	1.3492	0.898744	1.28583	2.16585	0.629324	1.79791	0.786677	0.456954	1.19919
P18428	Lipopolysaccharide-binding protein OS=Homo sapiens GN=LBP PE=1 SV=3 - [LBP_HUMAN]	6.24	2	0.920875	0.98153	0.997644	1.01642	0.213297	0.290075	21.38	28.5389	12			1.16577			0.75771	1.06945								0.971851			0.887579	1.22119								1.13206			0.847507	0.916583
Q14152	Eukaryotic translation initiation factor 3 subunit A OS=Homo sapiens GN=EIF3A PE=1 SV=1 - [EIF3A_HUMAN]	3.91	4	0.921539	1.0072	1.06604	1.05843	0.112203	0.156299	10.5252	14.767	20	1.11711		1.10328		1.17345	0.879651	1.05674						0.991014		1.02347		0.96656	1.061	1.3396						0.842129		0.906331		0.948051	1.11873	1.03586						0.904663
P98160	Basement membrane-specific heparan sulfate proteoglycan core protein OS=Homo sapiens GN=HSPG2 PE=1 SV=4 - [PGBM_HUMAN]	47.85	146	0.922609	1.0058	1.014	1.00816	0.189528	0.176209	18.691	17.4783	48	1.23453	1.15373	0.718162	0.83773	0.964198	0.885782	1.01905	1.01966	0.803122	0.994029	1.18398	1.35406	0.916443	0.915698	1.03429	0.756168	0.911727	1.07242	0.976724	0.812387	0.951209	1.08965	0.719856	1.00664	1.3566	1.40189	0.969662	0.838258	0.972284	0.966099	1.03444	1.06987	1.19038	0.93623	0.967966	1.37984	1.00266
P31942	Heterogeneous nuclear ribonucleoprotein H3 OS=Homo sapiens GN=HNRNPH3 PE=1 SV=2 - [HNRH3_HUMAN]	7.8	2	0.923068	0.982435	1.1247	1.14481	0.550981	0.341385	48.9891	29.8203	20				2.07074	0.894698		1.03094	0.992475				0.634646				1.93087	0.75895		1.30938	1.32468				1.16764				1.30979	0.843881		1.03726	0.935056				0.674878
P11166	Solute carrier family 2, facilitated glucose transporter member 1 OS=Homo sapiens GN=SLC2A1 PE=1 SV=2 - [GTR1_HUMAN]	5.08	4	0.923806	1.01921	1.25278	1.22917	0.506772	0.671639	40.4517	54.6416	36	0.831489		2.40469		1.0541	0.869487	0.869317	1.56564	1.49046	1.01575	1.17413		0.813603		0.612802		1.50036	0.904701	0.912217	2.23414	0.816223	1.97487	1.05086		1.82153		0.68213		0.823673	0.878063	0.782792	2.80279	0.66013	1.09296	1.08748		0.878819
P40939	Trifunctional enzyme subunit alpha, mitochondrial OS=Homo sapiens GN=HADHA PE=1 SV=2 - [ECHA_HUMAN]	30.54	17	0.923828	0.992356	1.04352	1.05156	0.244984	0.221834	23.4767	21.0957	39	1.05214	0.621536	1.12259	1.44575	1.07348	1.16879	1.12292	0.875333	1.23497			0.717732	0.916626	1.16964	1.19901	1.3833	1.00107	1.06528	1.16812	1.06386	1.13813			1.1584	1.18036	0.722837	0.91427	1.31242	1.07257	1.03747	1.01186	0.834	0.852945			0.804954	0.999003
P12956	X-ray repair cross-complementing protein 6 OS=Homo sapiens GN=XRCC6 PE=1 SV=2 - [XRCC6_HUMAN]	12.15	6	0.924373	0.992828	1.02009	1.02746	0.161499	0.196051	15.8319	19.0811	32	0.956903				1.268	0.991836	1.08144	1.07884		1.15961	0.851295	0.772806	1.05213				1.15528	0.963039	0.931457	1.44809		0.505031	1.0973	1.04665	0.758968				1.11435	0.936368	1.16501	1.06239		1.31644	1.01115	0.677787	0.965904
P02790	Hemopexin OS=Homo sapiens GN=HPX PE=1 SV=2 - [HEMO_HUMAN]	30.3	11	0.92464	0.993359	1.06633	1.07346	0.288182	0.200861	27.0255	18.7115	48	1.126	0.614596	1.63888	1.16636	1.0672	1.32169	0.947295	1.02179	1.00056	1.35804	0.861356	0.672252	1.0355	0.883536	0.889523	1.37039	1.00504	0.943575	0.955669	1.26525	1.12148	1.36857	0.835547	1	1.06202	0.861101	1.18192	1.14129	0.698313	0.873664	0.878573	1.11774	1.22311	1.11716	1.10095	1.11778	1.18172
P07437	Tubulin beta chain OS=Homo sapiens GN=TUBB PE=1 SV=2 - [TBB5_HUMAN]	65.32	5	0.924709	1.00679	1.01332	1.00649	0.180103	0.225792	17.7735	22.4336	48	1.03644	0.781119	0.935016	1.3786	1.16018	0.928201	1.11759	0.921718	1.20267	0.782828	1.05662	0.858856	1.1199	0.948394	0.833423	1.47358	1.17199	1.17026	1.18387	0.778899	0.94399	0.617891	1.27348	1.05721	0.482609	1.07288	0.914413	1.13372	1.10456	0.973275	1.04776	0.901081	0.98526	1.07679	1.14366	0.750836	0.961063
P07900	Heat shock protein HSP 90-alpha OS=Homo sapiens GN=HSP90AA1 PE=1 SV=5 - [HS90A_HUMAN]	27.6	12	0.926132	1.00815	1.06612	1.0575	0.334723	0.256586	31.3963	24.2634	48	0.597405	1.91623	1.0707	1.29095	0.883964	1.12108	0.993628	1.15279	0.636741	1.02308	1.09806	1.00883	0.790553	1.02265	1.01215	1.3778	0.917887	1.09399	0.786093	1.15059	1.52335	0.778239	0.895513	0.951217	1.28232	1.19791	0.916007	1.27111	1.12247	1.03847	1.11728	1.14029	0.734663	1.08483	0.904481	1.03708	1.12704
P16157-2	Isoform Er16 of Ankyrin-1 OS=Homo sapiens GN=ANK1 - [ANK1_HUMAN]	4.41	4	0.926396	0.987601	1.02508	1.03794	0.311248	0.251615	30.3634	24.2417	20	1.03598				0.850191		1.09648	1.48814			0.654582		1.03064				1.09967		0.962021	1.18062			0.942119		0.901056				0.640638		1.20117	1.48978			0.841988		0.900579
P62937	Peptidyl-prolyl cis-trans isomerase A OS=Homo sapiens GN=PPIA PE=1 SV=2 - [PPIA_HUMAN]	72.73	12	0.927867	1.00481	1.00983	1.005	0.19074	0.14816	18.8883	14.7423	48	0.983445	0.910815	0.997425	1.22777	1.04814	1.26184	1.00936	0.973282	1.25417	1.04844	0.812529	0.590768	1.16168	1.19708	1.03501	1.14724	0.977443	0.926458	0.999124	1.00485	0.993717	0.782839	1.28193	0.995191	0.661707	0.873781	0.981961	1.16151	1.141	0.983216	1.13198	0.891944	0.845208	1.30101	1.02934	0.727739	1.06648
Q14764	Major vault protein OS=Homo sapiens GN=MVP PE=1 SV=4 - [MVP_HUMAN]	4.7	3	0.928529	1.00777	1.02585	1.01795	0.027214	0.190315	2.65281	18.696	20	1.02787				1.02492	1.06123	1.03043			0.984809			1.05494				1.07784	1.14951	1.10674			0.68712			0.60291				1.13791	1.01317	1.28803			1.2563			0.964922
P61981	14-3-3 protein gamma OS=Homo sapiens GN=YWHAG PE=1 SV=2 - [1433G_HUMAN]	32.79	4	0.929019	0.983829	0.902042	0.916869	0.451593	0.388775	50.0634	42.4024	32			0.657694	0.361182	0.739066	1.47154	0.750429		0.592967	0.965615	1.67785				0.978078	0.387225	0.842975	0.76569	0.733741		1.36209	1.07391	0.427725				1.23985	0.591417	1.03432	1.16812	0.9246		2.04006	0.803091	0.690016
B4DIB0	Calsequestrin OS=Homo sapiens GN=CASQ2 PE=2 SV=1 - [B4DIB0_HUMAN]	8.23	2	0.930677	0.982762	1.19109	1.21198	0.181961	0.382059	15.2769	31.5235	12			1.39474		1.13403		1.04449								1.1685		0.919648		1.32041								1.2767		1.07091		0.913384
O75964	ATP synthase subunit g, mitochondrial OS=Homo sapiens GN=ATP5L PE=1 SV=3 - [ATP5L_HUMAN]	19.42	2	0.931534	1.00417	1.05173	1.04736	0.162771	0.0968038	15.4765	9.24268	28	0.941732				1.11643	1.0432	1.09551	1.0859		1.30351	0.775812		1.00251				0.946776	1.15164	0.996151	0.985046		0.965449	0.900133		1.04002				1.03606	1.15922	1.13689	1.00648		1.0734	1.01693		1.15084
P51911	Calponin-1 OS=Homo sapiens GN=CNN1 PE=1 SV=2 - [CNN1_HUMAN]	70.71	17	0.934117	0.995707	0.993687	0.997971	0.143561	0.157944	14.4473	15.8265	48	1.08396	1.31928	0.795588	0.92461	0.957835	1.07259	1.10453	0.812939	0.891222	0.927825	1.02545	1.00841	1.06128	1.12896	1.07762	0.741077	1.19782	1.21358	0.940146	0.900326	0.951209	0.895333	1.15636	1.09755	0.846605	1.15585	0.925791	0.723391	1.03719	0.954509	1.03444	0.804127	0.874178	1.05682	0.921518	0.768648	0.896999
P62829	60S ribosomal protein L23 OS=Homo sapiens GN=RPL23 PE=1 SV=1 - [RL23_HUMAN]	11.43	2	0.935174	1.03712	1.19885	1.15594	0.313913	0.999074	26.1846	86.4294	16	1.08201				0.846466			1.279				1.58792	0.639234				0.852517			1.24452				0.692058	4.14317				0.757974			1.05877				1.75836	0.766797
Q07021	Complement component 1 Q subcomponent-binding protein, mitochondrial OS=Homo sapiens GN=C1QBP PE=1 SV=1 - [C1QBP_HUMAN]	21.63	4	0.93673	1.00851	1.0603	1.05136	0.304272	0.327049	28.6966	31.1072	44	0.925787		1.19844	1.54778	1.02764	0.994287	1.12994	0.78624	1.56621	0.715149	1.14062	0.631245	1.12615		1.23099	1.37469	0.863171	1.23212	1.10391	1.0322	0.919206	0.886579	1.49147	1.07473	0.627858		1.19305	1.36801	1.05665	0.950647	0.93664	0.695307	0.585505	1.0205	0.877565	0.807475	0.825138
P50148	Guanine nucleotide-binding protein G(q) subunit alpha OS=Homo sapiens GN=GNAQ PE=1 SV=4 - [GNAQ_HUMAN]	11.14	3	0.938912	0.99262	1.01767	1.02523	0.0771137	0.12228	7.5775	11.927	8						0.963139						1.07219						0.831114						1.08009						1.02414						0.977421
Q8WZ42	Titin OS=Homo sapiens GN=TTN PE=1 SV=3 - [TITIN_HUMAN]	0.1	3	0.939751	1.03067	1.3036	1.2648	0.799619	0.738171	61.3395	58.3627	12	0.822163						0.861996			2.22663			0.659653						0.693249			2.27826			2.63806						0.784002			1.12957			1.4682
P04275	von Willebrand factor OS=Homo sapiens GN=VWF PE=1 SV=4 - [VWF_HUMAN]	11.62	23	0.939985	0.994866	1.00016	1.00532	0.168086	0.21471	16.8059	21.3573	48	1.10322	1.32312	0.923958	0.867235	0.979216	0.857097	1.13706	1.07709	1.21511	0.835428	0.801309	0.882108	1.26242	0.707322	1.20831	0.803882	0.972215	0.962649	0.962834	1.01511	1.15392	0.97023	1.49423	0.914748	0.818458	1.15096	1.17351	0.755259	1.14887	0.88313	0.995055	0.988227	1.30913	1.40198	0.931628	0.930021	1.0019
Q9NZM1	Myoferlin OS=Homo sapiens GN=MYOF PE=1 SV=1 - [MYOF_HUMAN]	4.95	9	0.940356	0.995588	1.03156	1.03613	0.163966	0.14336	15.895	13.8361	32	0.878804		1.11896		1.01968	0.924005	0.843016	1.00744		1.35357		1.10701	1.05881		1.14801		1.04584	1.26462	1.11678	0.828522		1.09084		1.20959	0.859963		0.996974		1.24576	1.27234	1.0848	0.956027		0.963022		0.786077	1.01117
P01903	HLA class II histocompatibility antigen, DR alpha chain OS=Homo sapiens GN=HLA-DRA PE=1 SV=1 - [DRA_HUMAN]	24.8	4	0.940672	0.990264	0.903199	0.912079	0.157651	0.213684	17.4547	23.4282	16	0.675388				1.00676		1.01126			0.91939			0.945908				1.12448		0.839831			0.995643			0.486761				1.11371		1.15428			0.835737			1.14115
P26373	60S ribosomal protein L13 OS=Homo sapiens GN=RPL13 PE=1 SV=4 - [RL13_HUMAN]	27.96	6	0.941309	0.992474	1.05789	1.06591	0.399878	0.277568	37.7995	26.0403	44	0.766698		0.810561	0.967295	0.991697	1.57534	0.795165	1.07587	0.736401	1.58229	0.575771	1.75973	0.723511		1.30765	0.850126	1.05895	0.720329	0.762877	1.16049	1.0826	1.20259	1.54481	0.792511	1.83164		1.08657	0.903265	0.661783	1.09068	0.809992	1.2249	0.988229	1.32831	0.971259	1.40461	1.05094
Q96S86	Hyaluronan and proteoglycan link protein 3 OS=Homo sapiens GN=HAPLN3 PE=2 SV=1 - [HPLN3_HUMAN]	17.78	4	0.942924	1.01364	0.934497	0.92192	0.352073	0.282621	37.6751	30.6557	16					0.560407	0.841497	0.929101	1.40698									0.652849	1.03078	0.836098	0.605633									1.47147	1.01331	1.07926	1.26308
Q9Y696	Chloride intracellular channel protein 4 OS=Homo sapiens GN=CLIC4 PE=1 SV=4 - [CLIC4_HUMAN]	33.2	6	0.942988	0.990486	0.997882	1.00747	0.273034	0.339925	27.3613	33.7406	32		1.18843	1.25915	1.21395	0.779446	1.10281	0.785736			1.14949		0.504055		1.39354	1.11637	1.25125	0.831727	0.891471	1.14303			0.458073		0.963846		0.619355	1.19791	1.31635	1.0711	0.892892	0.833815			0.816784		0.588422
P07093	Glia-derived nexin OS=Homo sapiens GN=SERPINE2 PE=1 SV=1 - [GDN_HUMAN]	8.54	3	0.943232	1.01316	0.977876	0.965178	0.32875	0.386305	33.6188	40.0243	24	1.02243			0.948859	0.862218	1.59287	0.638551					0.802329	0.699575			1.14379	0.691343	0.480367	0.805984					0.700027	1.83817			0.794569	0.742116	0.862396	0.755676					1.62362	1.54977
P04406	Glyceraldehyde-3-phosphate dehydrogenase OS=Homo sapiens GN=GAPDH PE=1 SV=3 - [G3P_HUMAN]	70.45	23	0.945906	1.00366	0.984297	0.980707	0.119236	0.168157	12.1138	17.1465	48	1.03824	0.742322	0.86617	1.08913	1.03102	1.072	1.16334	0.958207	1.07101	0.858587	0.922416	0.999116	1.05555	0.957846	0.987071	0.938718	1.04504	0.886161	1.13857	0.970227	0.949121	0.673056	1.10774	1.06688	0.701414	0.918402	0.931849	0.988128	1.02711	0.919058	1.05007	0.843349	0.915346	1.04252	1.06091	0.993415	0.843998
Q15063-3	Isoform 3 of Periostin OS=Homo sapiens GN=POSTN - [POSTN_HUMAN]	58	13	0.947715	0.984628	0.997498	1.01307	0.746414	0.65521	74.8287	64.6756	44	0.841871	1.15432	1.17984	0.482859	0.727228	0.889464	0.879281	0.366702		0.716217	0.615258	3.11943	0.9315	0.889796	0.864935	0.382151	0.325379	0.879068	1.12817	0.215452		0.757464	0.399806	0.577132	3.11002	2.72417	0.976433	0.928215	2.00478	1.4581	1.31889	0.488979		1.06069	0.679419	1.42073	0.645334
P27824	Calnexin OS=Homo sapiens GN=CANX PE=1 SV=2 - [CALX_HUMAN]	13.85	6	0.948883	0.994766	1.04789	1.05341	0.147982	0.282222	14.1218	26.7914	48	1.12234	1.04857	0.935908	0.906754	1.10791	0.999936	1.31731	1.26769	1.1433	0.83289	0.947801	0.944297	1.25006	0.873193	1.07781	1.06059	1.02043	1.23804	1.05209	1.08663	1.01687	0.68245	1.37333	1.12293	0.76051	0.894259	0.91741	1.0728	1.17707	0.977727	1.263	0.952866	0.923277	1.11557	1.12932	0.525243	1.15686
P00450	Ceruloplasmin OS=Homo sapiens GN=CP PE=1 SV=1 - [CERU_HUMAN]	8.17	6	0.949044	0.992023	1.05438	1.06285	0.441953	0.304903	41.916	28.6872	36	1.18903		1.87202	1.51563	0.92165	0.872993	0.888805	1.02284		0.90082		0.305609	1.28339		0.67632	1.62441	1.13785	0.990982	1.11158	0.819218		0.959917		1.26614	1.1346		1.19858	1.62623	0.687255	0.706565	0.92581	1.0742		0.834556		0.576013	1.02669
P28289	Tropomodulin-1 OS=Homo sapiens GN=TMOD1 PE=1 SV=1 - [TMOD1_HUMAN]	15.04	4	0.951867	0.996005	1.06421	1.06848	0.0824384	0.162692	7.74643	15.2265	24	0.97959				0.999866	1.17837	1.11814	1.11191			0.997397		1.13462				1.12261	1.25695	0.888412	1.31429			0.855577		0.704083				1.37655	1.14803	1.04753	1.10626			1.13405		1.03013
P10768	S-formylglutathione hydrolase OS=Homo sapiens GN=ESD PE=1 SV=2 - [ESTD_HUMAN]	33.69	7	0.956982	1.0046	1.0117	1.00707	0.253827	0.22671	25.0892	22.5118	40		0.582961	1.2393	1.3112	1.07395	1.25248	0.890507		0.809942	0.875517	1.28252	0.798627		1.29969	1.19377	1.23069	0.926193	0.89888	1.09904		1.07299	0.915442	0.968664	0.967604		0.742425	1.21315	1.25265	1.25643	1.03059	0.975996		0.690368	0.940596	1.02365	0.773477
Q00577	Transcriptional activator protein Pur-alpha OS=Homo sapiens GN=PURA PE=1 SV=2 - [PURA_HUMAN]	26.71	4	0.957102	1.00562	0.958752	0.953391	0.254438	0.217013	26.5384	22.7622	28	1.28515		0.887168		1.09356	0.965882	1.17035				0.774426	0.534729	0.893001		0.703726		1.09583	1.15982	1.14353				0.990531	1.08595	0.603545		0.614343		1.39745	1.00195	1.30839				1.01547	0.581051	0.957991
O43175	D-3-phosphoglycerate dehydrogenase OS=Homo sapiens GN=PHGDH PE=1 SV=4 - [SERA_HUMAN]	17.07	7	0.957963	1.00455	1.03221	1.02753	0.309192	0.249097	29.9544	24.2423	48	1.09543	0.643078	0.896481	1.51224	1.08712	1.08383	1.08213	0.974618	1.64904	1.00588	0.632448	0.724229	0.904485	0.937876	1.19026	1.12528	0.802102	1.37214	0.969292	1.00706	0.939133	1.08099	1.14049	1.17576	1.43014	0.658888	1.1346	1.00822	0.963643	0.986731	1.14399	1.12935	0.644868	1.43639	1.14163	0.657005	0.984376
O94905	Erlin-2 OS=Homo sapiens GN=ERLIN2 PE=1 SV=1 - [ERLN2_HUMAN]	15.04	4	0.96146	1.00504	1.18764	1.18169	0.207633	0.297986	17.4828	25.217	28	0.888785		1.17676	1.37868	1.08257	1.09455		1.52332		1.16884			1.16638		1.27534	1.46686	1.13187	1.08363		1.60553		1.37565			0.572425		1.00014	1.33302	0.983681	0.907334		1.41037		0.952668			1.01061
Q15404	Ras suppressor protein 1 OS=Homo sapiens GN=RSU1 PE=1 SV=3 - [RSU1_HUMAN]	34.66	7	0.962391	0.995828	1.0149	1.01915	0.311466	0.254245	30.6893	24.9467	48	0.936466	0.619292	1.16538	1.57782	0.955541	1.06938	1.17367	1.14431	1.4421	0.843578	0.653753	0.597514	1.10864	0.99867	0.955368	1.44061	0.8459	0.894447	1.25062	1.13426	1.00075	0.68686	1.28522	1.22963	0.289715	0.862223	1.09677	1.29252	1.14262	1.21692	1.24086	1.03155	0.679862	1.17549	1.08232	0.743101	0.849649
P00488	Coagulation factor XIII A chain OS=Homo sapiens GN=F13A1 PE=1 SV=4 - [F13A_HUMAN]	10.52	6	0.962638	1.0052	1.06708	1.06156	0.333055	0.316591	31.2119	29.8233	40	0.74476		1.23301	1.38555	1.08968	0.819658	1.11207	1.77895		0.8927	0.928588	0.685791	1.0578		1.14643	1.58774	1.28476	0.665714	0.867454	1.12555		1.33563	1.40479	0.768931	0.401068		0.915822	1.2816	0.880344	0.847204	0.834318	0.680632		1.21548	1.03227	0.622258	1.66313
O43399	Tumor protein D54 OS=Homo sapiens GN=TPD52L2 PE=1 SV=2 - [TPD54_HUMAN]	16.02	3	0.96531	1.00328	0.999521	0.99625	0.203025	0.205047	20.3122	20.5819	40	1.02221		0.679909		1.2032	1.21642	1.05045	1.06034	1.04624	1.18585	0.649429	0.881141	1.15271		1.12203		0.822087	1.12328	1.07508	0.832191	1.03244	0.620279	1.03205	1.27888	0.971446		0.780277		1.22329	0.827927	1.41611	0.859734	0.857785	1.16977	1.15586	0.735337	1.09832
Q14204	Cytoplasmic dynein 1 heavy chain 1 OS=Homo sapiens GN=DYNC1H1 PE=1 SV=5 - [DYHC1_HUMAN]	12.76	45	0.965795	0.998165	1.05571	1.05765	0.0742175	0.149085	7.03008	14.0958	48	1.03698	1.10413	1.15733	1.10292	1.14123	0.945437	0.983531	1.09125	1.12663	0.951546	1.01457	1.01302	1.02293	1.04214	1.13492	1.20818	1.02295	1.05747	0.880319	1.08922	0.910729	0.881008	1.22575	1.00344	0.726031	1.04916	1.06964	1.1269	1.07678	1.0135	1.1003	1.16307	0.822675	1.24451	1.16055	0.948859	0.970093
P07237	Protein disulfide-isomerase OS=Homo sapiens GN=P4HB PE=1 SV=3 - [PDIA1_HUMAN]	24.61	13	0.967042	1.00464	0.971356	0.966874	0.251217	0.307473	25.8626	31.8008	40	1.04395		1.0127	0.414439	1.03363	0.955828	1.07348	1.23226		0.910525	0.735434	1.30132	0.621783		0.966578	0.314023	0.959741	0.9539	0.956855	0.970439		0.972676	1.46889	1.01813	2.03659		0.932209	0.584727	1.22796	0.882746	1.15217	0.99238		1.07063	1.0669	1.17136	1.01343
Q8N6T2	Bone morphogenetic protein 3B OS=Homo sapiens GN=GDF10 PE=2 SV=1 - [Q8N6T2_HUMAN]	10.42	2	0.967566	0.984832	1.27087	1.29044	0.267098	0.607918	21.0169	47.1092	8				1.082								1.45974				1.13367								0.846021				1.72576								0.767243
Q9H0W9	Ester hydrolase C11orf54 OS=Homo sapiens GN=C11orf54 PE=1 SV=1 - [CK054_HUMAN]	6.35	2	0.968412	1.00593	1.00808	1.00215	0.27716	0.147946	27.4938	14.7629	8	1.20407				0.812102								1.03071				0.818578								0.914453				1.21735								0.914535
P31948	Stress-induced-phosphoprotein 1 OS=Homo sapiens GN=STIP1 PE=1 SV=1 - [STIP1_HUMAN]	7.55	3	0.9705	1.00354	0.978944	0.975487	0.21983	0.188554	22.4558	19.3292	24	0.805287		1.39497		1.01255	0.965135					0.884676	0.811054	0.758369		0.706606		0.835986	0.89715					1.10561	0.922847	1.34266		0.792493		1.31679	0.941657					0.923108	1.25663	0.957864
Q9Y281	Cofilin-2 OS=Homo sapiens GN=CFL2 PE=1 SV=1 - [COF2_HUMAN]	25.9	2	0.971638	1.00616	1.0499	1.04347	0.19483	0.331873	18.557	31.8048	16	1.1208				1.24167	0.781499			1.05561				1.44303				1.29772	1.53175			1.02984				0.246471				1.05787	1.11974			0.800865				0.860121
P54652	Heat shock-related 70 kDa protein 2 OS=Homo sapiens GN=HSPA2 PE=1 SV=1 - [HSP72_HUMAN]	21.75	5	0.973885	1.00329	1.00833	1.00502	0.270699	0.257708	26.8463	25.6421	36	1.17956		0.68377		1.18878	0.764929	1.29739	0.971415	0.894265	0.687732	1.40714		1.17045		0.54964		1.04773	1.14832	1.16734	1.03367	0.810506	0.890163	1.16884		0.78581		0.933054		1.22239	1.25534	1.15574	1.03965	0.711724	0.792567	1.16159		0.811676
P17066	Heat shock 70 kDa protein 6 OS=Homo sapiens GN=HSPA6 PE=1 SV=2 - [HSP76_HUMAN]	12.91	2	0.974279	1.00503	1.04607	1.04084	0.0705738	0.206508	6.74655	19.8406	8	1.09597						0.996168						1.3426						1.11551						0.732715						1.05705						0.904189
P35749	Myosin-11 OS=Homo sapiens GN=MYH11 PE=1 SV=3 - [MYH11_HUMAN]	64.35	123	0.975368	1.00098	0.986093	0.985129	0.115768	0.0848312	11.7401	8.61118	48	0.869956	0.938176	0.809317	0.996039	1.03236	1.16617	1.04213	0.881241	1.0756	0.86674	0.99847	1.15691	1.0468	0.971244	1.00587	0.812857	1.18443	1.06586	1.08773	1.05785	0.997004	0.899391	1.094	0.996922	0.802019	0.943993	0.987445	0.871782	0.928981	1.02461	0.972844	0.892115	0.976119	0.977874	0.98161	0.997011	0.962814
I3L3P7	40S ribosomal protein S15a OS=Homo sapiens GN=RPS15A PE=4 SV=1 - [I3L3P7_HUMAN]	17	2	0.976886	0.995349	0.939483	0.943874	0.172288	0.232405	18.3386	24.6225	12					0.970958		0.753628	1.09386									0.881953		0.686061	0.893059									1.17162		0.934931	1.36331
P50895	Basal cell adhesion molecule OS=Homo sapiens GN=BCAM PE=1 SV=2 - [BCAM_HUMAN]	27.71	14	0.977115	1.00214	1.04746	1.04522	0.184428	0.233501	17.6072	22.3399	44	0.899407		1.13884	1.2314	1.08678	1.02682	1.05234	0.819812	1.40219	0.810678	1.16737	0.886412	1.10274		0.999902	1.23293	0.705763	1.18755	1.23753	0.799356	0.951209	0.772731	0.881639	0.989523	0.748488		0.959137	0.938876	0.834458	1.27771	0.969437	1.17756	1.43256	0.995262	1.21146	0.841417	1.39189
Q06323	Proteasome activator complex subunit 1 OS=Homo sapiens GN=PSME1 PE=1 SV=1 - [PSME1_HUMAN]	23.29	6	0.978543	0.993234	0.91557	0.921807	0.336689	0.339899	36.7738	36.8732	12	0.942504				1.23798							0.566222	1.13847				1.00918							0.679698	0.290848				1.48313							0.710366	0.860105
F5H5Y2	Translocon-associated protein subunit alpha OS=Homo sapiens GN=SSR1 PE=4 SV=1 - [F5H5Y2_HUMAN]	8.88	2	0.980965	0.996641	1.01449	1.01791	0.0979769	0.229228	9.65776	22.5195	12	0.977492				1.12558	0.940397							1.25411				1.07679	0.860701							1.44208				0.805204	1.0424							0.722505
Q92743	Serine protease HTRA1 OS=Homo sapiens GN=HTRA1 PE=1 SV=1 - [HTRA1_HUMAN]	36.46	14	0.981022	0.996941	1.01778	1.0209	0.444169	0.37363	43.6411	36.5981	48	1.71814	0.879611	1.36821	0.765342	0.529231	0.476624	1.04184	1.82052	0.719404	1.22243	0.611798	1.06018	1.01561	1.01041	1.0996	1.49268	0.673503	0.605035	0.719674	0.574221	0.887537	1.06955	0.594247	1.56734	1.05031	1.59751	1.05075	2.17908	1.09618	0.505584	1.31689	1.38427	1.08661	1.15551	0.737808	1.10468	0.807431
P18085	ADP-ribosylation factor 4 OS=Homo sapiens GN=ARF4 PE=1 SV=3 - [ARF4_HUMAN]	31.11	3	0.981197	1.00308	1.0229	1.01976	0.276369	0.280509	27.0182	27.5074	24		0.932298			1.15473		0.972291		1.44979	1.01952		0.608771		1.13361			1.15835		1.05027		1.04246	0.67239		1.53691		0.827084			1.31584		1.21076		0.659259	1.41693		0.68089
O76070	Gamma-synuclein OS=Homo sapiens GN=SNCG PE=1 SV=2 - [SYUG_HUMAN]	53.54	5	0.982847	0.997975	1.03814	1.04024	0.168016	0.273575	16.1843	26.2991	36	1.06571		1.19472	0.946252	1.18704	1.23896	1.07366	1.06035	0.826993	0.749561			1.13046		1.34792	0.821268	0.821005	1.14137	1.05213	1.68776	1.17309	0.475832			0.707078		1.17366	0.961121	1.00947	0.982064	1.02338	1.02633	1.47696	1.17106			1.14916
Q8IVN8	RPE-spondin OS=Homo sapiens GN=RPESP PE=1 SV=2 - [RPESP_HUMAN]	24.62	5	0.98381	0.994929	1.10047	1.10608	0.728626	0.707939	66.2105	64.0045	36	0.680247		0.78672	0.372666	0.903403	1.16574	0.867158	0.878064		1.35191		2.89831	0.674202		2.09739	0.4148	0.411634	0.994223	0.924799	0.595198		1.96606		0.231765	2.6886		2.13599	0.475462	0.708334	1.05667	0.945405	1.11345		0.608649		2.64066	1.38953
O15511	Actin-related protein 2/3 complex subunit 5 OS=Homo sapiens GN=ARPC5 PE=1 SV=3 - [ARPC5_HUMAN]	30.46	4	0.985834	1.00489	1.07371	1.06848	0.2728	0.686726	25.4073	64.2714	24	0.718448				0.873115	1.3764	0.917634	1.22383		1.33281			0.774011				0.660507	0.986507	0.866568	0.62478		1.05034			3.74379				1.1229	1.01029	1.14643	1.14641		0.93893			0.846058
P04083	Annexin A1 OS=Homo sapiens GN=ANXA1 PE=1 SV=2 - [ANXA1_HUMAN]	63.01	19	0.986587	1.00075	0.997195	0.996447	0.122153	0.135796	12.2497	13.628	48	0.985402	0.796594	0.897358	1.10341	1.02806	0.988399	1.0607	1.01729	1.11696	0.891163	0.856517	1.22449	0.911319	0.913568	1.0056	1.4106	0.853696	1.17094	1.04078	0.802595	1.06243	0.916982	1.07555	1	0.888203	0.938466	1.0813	1.28356	0.989839	0.997145	1.04849	0.965508	0.859706	0.900502	1.08024	0.997841	0.846406
P52943	Cysteine-rich protein 2 OS=Homo sapiens GN=CRIP2 PE=1 SV=1 - [CRIP2_HUMAN]	29.33	7	0.986589	0.996972	0.918375	0.921165	0.437587	0.484527	47.6479	52.5994	44	0.707559		0.421613	0.584677	0.737102	1.65102	0.618652	0.766504	0.565095	1.07587	1.61625	1.35778	0.785086		0.900741	0.464688	0.453084	0.898289	0.895202	0.61822	1.14263	1.05068	0.47183	0.590855	1.43073		1.36479	0.565616	0.747921	0.78038	0.726431	1.17644	1.47848	0.66986	0.742021	2.67977	1.19712
Q02218	2-oxoglutarate dehydrogenase, mitochondrial OS=Homo sapiens GN=OGDH PE=1 SV=3 - [ODO1_HUMAN]	9.78	8	0.988593	0.998919	1.09785	1.09904	0.140225	0.246636	12.7727	22.4411	40	1.20702	1.23538	0.985347		1.2142	1.14464	0.94014	1.07162	1.27298		1.05334	0.85384	1.21942	1.23937	1.07841		1.16358	0.989689	0.886054	1.94113	0.967338		1.26523	0.980475	0.745323	0.751033	1.01018		0.853506	1.02257	0.944015	1.22421	0.99161		1.41672	1.08191	1.08112
O15230	Laminin subunit alpha-5 OS=Homo sapiens GN=LAMA5 PE=1 SV=8 - [LAMA5_HUMAN]	29.66	81	0.989397	1.00094	0.990942	0.990008	0.207701	0.210604	20.9599	21.2729	48	1.16604	0.874157	0.752358	0.862779	0.893406	0.896477	0.937042	0.912763	0.776725	1.10427	1.38728	1.32802	0.958721	0.869657	1.00036	0.691791	0.792298	1.06468	0.938293	0.79673	1.00038	1.1169	0.636778	0.959056	1.51266	1.31367	0.958301	0.663753	0.825069	1.09293	0.963486	1.14514	1.28011	0.836034	0.956842	1.3444	1.25909
O60504	Vinexin OS=Homo sapiens GN=SORBS3 PE=1 SV=2 - [VINEX_HUMAN]	12.97	6	0.990136	1.00105	0.974552	0.973532	0.113258	0.220184	11.6216	22.617	32				0.946224	1.15554	0.831234	0.954227	0.824899	0.985292	1.07721	1.0218					0.866715	1.12122	1.28804	1.06532	0.966537	0.984333	1.6752	0.663768					0.781472	0.92167	1.08545	1.05521	0.89365	1.16923	0.685588	0.862011
Q5SSJ5	Heterochromatin protein 1-binding protein 3 OS=Homo sapiens GN=HP1BP3 PE=1 SV=1 - [HP1B3_HUMAN]	7.96	4	0.99481	1.00074	1.14403	1.14319	0.545302	0.258897	47.6649	22.6469	39	1.07658	2.50665			1.13367	0.766225	1.1091	1.46334	0.773741	1.08863	0.500818	1.02158	1.20153	0.982668			0.825501	1.1309	1.07472	1.37574	1.34355	0.933136	1.49668	1.20352	0.534788	1.32886			1.24465	0.930322	1.1278	1.51114	1.37334	1.48491	1.09044	0.617408	0.852963
P46108	Adapter molecule crk OS=Homo sapiens GN=CRK PE=1 SV=2 - [CRK_HUMAN]	14.47	3	0.995631	1.00071	1.07094	1.07018	0.235541	0.237373	21.9939	22.1807	16	1.15111				1.2224		1.1899					0.720343	1.23254				1.01896		1.44853					1.18958	0.910526				1.22244		1.13229					0.642806	0.920322
P09382	Galectin-1 OS=Homo sapiens GN=LGALS1 PE=1 SV=2 - [LEG1_HUMAN]	77.78	9	0.996736	0.999726	0.958594	0.958857	0.284043	0.151117	29.6312	15.7602	48	0.719387	1.17389	0.610939	0.736064	0.864266	1.07918	1.24156	0.861947	0.733446	0.942789	0.912065	1.6276	0.904965	0.916014	1.02557	0.617991	1.04484	1.00426	0.938293	0.857044	1.01521	0.687111	0.726153	1.00638	0.845569	0.9489	1.11734	0.910834	1.22352	1.0025	1.17834	0.914162	1.192	0.89522	0.970289	1.21443	0.924866
P48444	Coatomer subunit delta OS=Homo sapiens GN=ARCN1 PE=1 SV=1 - [COPD_HUMAN]	4.11	2	0.998539	0.999842	1.02581	1.02597	0.270322	0.174917	26.3521	17.0489	28			1.1026		1.12298	0.941878	0.987915		1.53345		0.757194	0.73465			1.15506		0.865102	1.11064	1.20066		1.01298		1.04066	1.17217			0.974928		1.12141	1.0238	1.12164		0.586528		1.16873	0.751344
P62854	40S ribosomal protein S26 OS=Homo sapiens GN=RPS26 PE=1 SV=3 - [RS26_HUMAN]	20.87	2	0.999358	1.00008	1.09059	1.0905	0.328079	0.229638	30.0829	21.058	32	0.902323			0.780006	1.08441			1.14846	0.74075	1.7508	1.31793	1	0.849262			0.732122	1.08074			1.05591	1.07107	1.35146	0.834628	1	1.56911			0.832015	1.1421			1.3239	1.51446	1.07795	0.974475	1.21443	1.006
P08134	Rho-related GTP-binding protein RhoC OS=Homo sapiens GN=RHOC PE=1 SV=1 - [RHOC_HUMAN]	31.09	5	0.999461	0.999951	1.02627	1.02632	0.201884	0.213335	19.6715	20.7863	44	1.09255		1.17522	1.04342	0.860281	1.04581	1.01896	0.897021	0.681343	1.29011	0.828775	1.35553	1.12558		1.07552	1.27534	0.991982	1.21949	0.964461	1.07206	0.881129	1.01992	0.989264	0.994367	0.57915		1.04773	1.25306	1.29853	0.934655	1.08247	1.03632	0.865855	1.16529	0.941119	0.285503	1.17214
P02776	Platelet factor 4 OS=Homo sapiens GN=PF4 PE=1 SV=2 - [PLF4_HUMAN]	35.64	4	#DIV/0!	3.13581	3.18213	1.01477	#DIV/0!	0.123723	#DIV/0!	12.1923	4								3.18213												0.895729												1.00588
P14550	Alcohol dehydrogenase [NADP(+)] OS=Homo sapiens GN=AKR1A1 PE=1 SV=3 - [AK1A1_HUMAN]	18.77	4	#DIV/0!	0.920281	0.94456	1.02638	#DIV/0!	0.0573315	#DIV/0!	5.58578	4						0.94456												1.0264												0.969043
E9PGF5	Tensin-1 OS=Homo sapiens GN=TNS1 PE=4 SV=1 - [E9PGF5_HUMAN]	33.55	3	#DIV/0!	0.818957	0.877951	1.07203	#DIV/0!	0.0582859	#DIV/0!	5.43694	4												0.877951												1.01143												1.12769
E7ESE0	60S ribosomal protein L9 (Fragment) OS=Homo sapiens GN=RPL9 PE=4 SV=1 - [E7ESE0_HUMAN]	25.9	3	#DIV/0!	0.926005	1.04022	1.12334	#DIV/0!	0.127978	#DIV/0!	11.3927	4					1.04022												1.15765												0.981701
Q86UX7	Fermitin family homolog 3 OS=Homo sapiens GN=FERMT3 PE=1 SV=1 - [URP2_HUMAN]	7.65	3	#DIV/0!	1.00739	1.01817	1.0107	#DIV/0!	0.0881788	#DIV/0!	8.7245	4								1.01817												0.991695												0.933578
Q68CR9	Aspartate--tRNA ligase, cytoplasmic OS=Homo sapiens GN=DKFZp781B11202 PE=2 SV=1 - [Q68CR9_HUMAN]	6.48	3	#DIV/0!	1.18254	1.28001	1.08242	#DIV/0!	0.100031	#DIV/0!	9.2414	4												1.28001												1.07778												1.18469
P78527	DNA-dependent protein kinase catalytic subunit OS=Homo sapiens GN=PRKDC PE=1 SV=3 - [PRKDC_HUMAN]	0.61	3	#DIV/0!	1.02811	1.091	1.06117	#DIV/0!	0.057526	#DIV/0!	5.42098	4												1.091												1.00972												1.12328
F5H608	ATP synthase subunit d, mitochondrial OS=Homo sapiens GN=ATP5H PE=4 SV=2 - [F5H608_HUMAN]	29.63	2	#DIV/0!	0.915152	0.980528	1.07144	#DIV/0!	0.136567	#DIV/0!	12.7462	4					0.980528												0.914427												1.13723
J3KPM5	Small nuclear ribonucleoprotein D2 polypeptide 16.5kDa, isoform CRA_b OS=Homo sapiens GN=SNRPD2 PE=4 SV=1 - [J3KPM5_HUMAN]	25.93	2	#DIV/0!	0.531365	0.546898	1.02923	#DIV/0!	0.0274864	#DIV/0!	2.67058	4						0.546898												1.05529												1.0319
G3V2K7	Transmembrane emp24 domain-containing protein 10 OS=Homo sapiens GN=TMED10 PE=3 SV=1 - [G3V2K7_HUMAN]	20.92	2	#DIV/0!	1.17396	1.03302	0.879943	#DIV/0!	0.125664	#DIV/0!	14.2809	4						1.03302												0.792204												0.823724
Q9Y3U8	60S ribosomal protein L36 OS=Homo sapiens GN=RPL36 PE=1 SV=3 - [RL36_HUMAN]	20	2	#DIV/0!	1.41955	1.38019	0.972271	#DIV/0!	0.16969	#DIV/0!	17.453	4						1.38019												0.779432												1.03861
P02775	Platelet basic protein OS=Homo sapiens GN=PPBP PE=1 SV=3 - [CXCL7_HUMAN]	18.75	2	#DIV/0!	4.72612	3.56247	0.753784	#DIV/0!	0.5859	#DIV/0!	77.7278	4								3.56247												0.10452												0.913731
F8VY04	Adenylate kinase 2, mitochondrial OS=Homo sapiens GN=AK2 PE=3 SV=1 - [F8VY04_HUMAN]	16.84	2	#DIV/0!	0.92293	1.02814	1.114	#DIV/0!	0.0997736	#DIV/0!	8.95635	4					1.02814												1.01359												1.21313
P14678-2	Isoform SM-B of Small nuclear ribonucleoprotein-associated proteins B and B' OS=Homo sapiens GN=SNRPB - [RSMB_HUMAN]	15.58	2	#DIV/0!	0.646622	0.526827	0.814737	#DIV/0!	0.30905	#DIV/0!	37.9325	4					0.526827												1.10971												0.493309
Q9NWV4	UPF0587 protein C1orf123 OS=Homo sapiens GN=C1orf123 PE=1 SV=1 - [CA123_HUMAN]	15	2	#DIV/0!	1.1538	1.15269	0.999042	#DIV/0!	0.101448	#DIV/0!	10.1546	4						1.15269												0.916473												1.11229
H0YJS4	Eukaryotic translation initiation factor 2 subunit 1 (Fragment) OS=Homo sapiens GN=EIF2S1 PE=4 SV=1 - [H0YJS4_HUMAN]	12.7	2	#DIV/0!	1.02616	1.02375	0.997658	#DIV/0!	0.0773435	#DIV/0!	7.7525	4						1.02375												0.909775												1.05536
Q9BX67	Junctional adhesion molecule C OS=Homo sapiens GN=JAM3 PE=1 SV=1 - [JAM3_HUMAN]	12.58	2	#DIV/0!	0.722476	0.813714	1.12628	#DIV/0!	0.15336	#DIV/0!	13.6165	4						0.813714												1.11759												0.977453
P27144	Adenylate kinase isoenzyme 4, mitochondrial OS=Homo sapiens GN=AK4 PE=1 SV=1 - [KAD4_HUMAN]	12.56	2	#DIV/0!	0.907698	0.988636	1.08917	#DIV/0!	0.0767741	#DIV/0!	7.04887	4								0.988636												1.02768												1.0646
Q9H0R4-2	Isoform 2 of Haloacid dehalogenase-like hydrolase domain-containing protein 2 OS=Homo sapiens GN=HDHD2 - [HDHD2_HUMAN]	12.43	2	#DIV/0!	1.14942	1.14548	0.996575	#DIV/0!	0.271501	#DIV/0!	27.2434	4					1.14548												0.807641												1.3077
Q9NX46	Poly(ADP-ribose) glycohydrolase ARH3 OS=Homo sapiens GN=ADPRHL2 PE=1 SV=1 - [ARHL2_HUMAN]	12.4	2	#DIV/0!	0.662439	0.642326	0.969637	#DIV/0!	0.139621	#DIV/0!	14.3993	4						0.642326												0.900394												0.878172
A6NDZ3	SAM domain and HD domain-containing protein 1 OS=Homo sapiens GN=SAMHD1 PE=2 SV=2 - [A6NDZ3_HUMAN]	11.76	2	#DIV/0!	1.08714	1.25997	1.15898	#DIV/0!	0.300233	#DIV/0!	25.9049	4	1.25997												0.812417												1.34002												1.3245
C9K0P5	Glycerol-3-phosphate dehydrogenase 1-like protein (Fragment) OS=Homo sapiens GN=GPD1L PE=4 SV=1 - [C9K0P5_HUMAN]	11.72	2	#DIV/0!	0.793212	0.812252	1.024	#DIV/0!	0.102344	#DIV/0!	9.9945	4												0.812252												1.05061												0.910985
A8MUD9	60S ribosomal protein L7 OS=Homo sapiens GN=RPL7 PE=3 SV=1 - [A8MUD9_HUMAN]	11.54	2	#DIV/0!	1.41233	1.28365	0.908892	#DIV/0!	0.221574	#DIV/0!	24.3784	4									1.28365												0.654233												1.05759
P46781	40S ribosomal protein S9 OS=Homo sapiens GN=RPS9 PE=1 SV=3 - [RS9_HUMAN]	10.31	2	#DIV/0!	1.49501	1.6349	1.09357	#DIV/0!	0.131425	#DIV/0!	12.018	4												1.6349												1.00123												1.03545
Q13103	Secreted phosphoprotein 24 OS=Homo sapiens GN=SPP2 PE=1 SV=1 - [SPP24_HUMAN]	9.95	2	#DIV/0!	0.62092	0.960271	1.54653	#DIV/0!	0.618386	#DIV/0!	39.9854	4	0.960271												0.858812												1.72399												2.05678
F8WF02	Pyruvate dehydrogenase E1 component subunit beta, mitochondrial OS=Homo sapiens GN=PDHB PE=4 SV=1 - [F8WF02_HUMAN]	9.56	2	#DIV/0!	1.05148	0.99612	0.947352	#DIV/0!	0.154163	#DIV/0!	16.2731	4	0.99612												1.11436												0.810484												0.917211
H0YJX6	Protein arginine N-methyltransferase 5, N-terminally processed (Fragment) OS=Homo sapiens GN=PRMT5 PE=4 SV=1 - [H0YJX6_HUMAN]	8.24	2	#DIV/0!	0.755444	0.907703	1.20155	#DIV/0!	0.186539	#DIV/0!	15.5249	4					0.907703												1.4163												1.10862
Q9UBQ7	Glyoxylate reductase/hydroxypyruvate reductase OS=Homo sapiens GN=GRHPR PE=1 SV=1 - [GRHPR_HUMAN]	8.23	2	#DIV/0!	0.853392	0.863193	1.01148	#DIV/0!	0.121752	#DIV/0!	12.0369	4					0.863193												1.14344												0.98752
Q8N6G6-6	Isoform 6 of ADAMTS-like protein 1 OS=Homo sapiens GN=ADAMTSL1 - [ATL1_HUMAN]	7.99	2	#DIV/0!	0.970029	0.988203	1.01874	#DIV/0!	0.106566	#DIV/0!	10.4606	4							0.988203												1.03232												0.906031
Q8NBS9	Thioredoxin domain-containing protein 5 OS=Homo sapiens GN=TXNDC5 PE=1 SV=2 - [TXND5_HUMAN]	6.71	2	#DIV/0!	0.751734	0.80452	1.07022	#DIV/0!	0.260293	#DIV/0!	24.3214	4												0.80452												1.30487												0.790239
Q9UKM9	RNA-binding protein Raly OS=Homo sapiens GN=RALY PE=1 SV=1 - [RALY_HUMAN]	6.54	2	#DIV/0!	1.30568	1.03725	0.794409	#DIV/0!	0.123663	#DIV/0!	15.5667	4					1.03725												0.654337												0.888476
Q08722-2	Isoform OA3-293 of Leukocyte surface antigen CD47 OS=Homo sapiens GN=CD47 - [CD47_HUMAN]	5.82	2	#DIV/0!	1.10881	0.9974	0.899522	#DIV/0!	0.208887	#DIV/0!	23.222	4										0.9974												1.12376												0.710456
O60240	Perilipin-1 OS=Homo sapiens GN=PLIN1 PE=2 SV=2 - [PLIN1_HUMAN]	5.56	2	#DIV/0!	0.537667	0.881673	1.63981	#DIV/0!	0.803987	#DIV/0!	49.0291	4	0.881673												0.822506												1.66715												2.42978
F5H5G8	Succinyl-CoA ligase [ADP-forming] subunit beta, mitochondrial OS=Homo sapiens GN=SUCLA2 PE=3 SV=1 - [F5H5G8_HUMAN]	5.47	2	#DIV/0!	0.855483	1.04188	1.21789	#DIV/0!	0.519548	#DIV/0!	42.6597	4	1.04188												0.888143												1.81679												0.948736
Q9NRN5	Olfactomedin-like protein 3 OS=Homo sapiens GN=OLFML3 PE=2 SV=1 - [OLFL3_HUMAN]	4.68	2	#DIV/0!	1.51409	1.46062	0.964687	#DIV/0!	0.116715	#DIV/0!	12.0987	4												1.46062												0.832803												1.0066
B4DHG0	Dihydrolipoyl dehydrogenase, mitochondrial OS=Homo sapiens GN=DLD PE=2 SV=1 - [B4DHG0_HUMAN]	4.63	2	#DIV/0!	1.06368	0.848436	0.79764	#DIV/0!	0.125149	#DIV/0!	15.69	4								0.848436												0.940423												0.70696
Q14012	Calcium/calmodulin-dependent protein kinase type 1 OS=Homo sapiens GN=CAMK1 PE=1 SV=1 - [KCC1A_HUMAN]	4.59	2	#DIV/0!	0.776543	0.743738	0.957755	#DIV/0!	0.137702	#DIV/0!	14.3776	4												0.743738												1.06669												0.802979
Q8N1G4	Leucine-rich repeat-containing protein 47 OS=Homo sapiens GN=LRRC47 PE=1 SV=1 - [LRC47_HUMAN]	4.29	2	#DIV/0!	1.17406	1.24427	1.05981	#DIV/0!	0.194358	#DIV/0!	18.339	4					1.24427												1.23774												0.852393
Q02108	Guanylate cyclase soluble subunit alpha-3 OS=Homo sapiens GN=GUCY1A3 PE=1 SV=2 - [GCYA3_HUMAN]	4.2	2	#DIV/0!	1.0797	1.09897	1.01785	#DIV/0!	0.0811709	#DIV/0!	7.97477	4					1.09897												1.09987												1.01612
P13671	Complement component C6 OS=Homo sapiens GN=C6 PE=1 SV=3 - [CO6_HUMAN]	4.18	2	#DIV/0!	0.981341	1.50777	1.53644	#DIV/0!	0.205872	#DIV/0!	13.3993	4				1.50777												1.66063												1.64988
B7Z685	Guanylate cyclase 1, soluble, beta 3, isoform CRA_c OS=Homo sapiens GN=GUCY1B3 PE=2 SV=1 - [B7Z685_HUMAN]	4.17	2	#DIV/0!	0.991947	0.980437	0.988397	#DIV/0!	0.222137	#DIV/0!	22.4745	4					0.980437												1.22724												0.949985
E7EP00	Protein transport protein Sec24C OS=Homo sapiens GN=SEC24C PE=4 SV=2 - [E7EP00_HUMAN]	3.18	2	#DIV/0!	0.836866	0.683115	0.816277	#DIV/0!	0.184691	#DIV/0!	22.626	4					0.683115												0.748443												1.02529
P52272-2	Isoform 2 of Heterogeneous nuclear ribonucleoprotein M OS=Homo sapiens GN=HNRNPM - [HNRPM_HUMAN]	2.89	2	#DIV/0!	1.2274	1.19437	0.973086	#DIV/0!	0.200546	#DIV/0!	20.6093	4					1.19437												0.791834												0.938893
Q14258	E3 ubiquitin/ISG15 ligase TRIM25 OS=Homo sapiens GN=TRIM25 PE=1 SV=2 - [TRI25_HUMAN]	2.86	2	#DIV/0!	0.686737	0.666676	0.970787	#DIV/0!	0.128406	#DIV/0!	13.227	4												0.666676												1.10982												0.856651
O94874	E3 UFM1-protein ligase 1 OS=Homo sapiens GN=UFL1 PE=1 SV=2 - [UFL1_HUMAN]	2.77	2	#DIV/0!	1.01937	1.14028	1.11861	#DIV/0!	0.0933907	#DIV/0!	8.34883	4					1.14028												1.01402												1.19365
Q92499	ATP-dependent RNA helicase DDX1 OS=Homo sapiens GN=DDX1 PE=1 SV=2 - [DDX1_HUMAN]	2.7	2	#DIV/0!	0.981786	1.02994	1.04904	#DIV/0!	0.179005	#DIV/0!	17.0636	4					1.02994												0.970827												1.25384
Q8NFW1-3	Isoform 3 of Collagen alpha-1(XXII) chain OS=Homo sapiens GN=COL22A1 - [COMA1_HUMAN]	2.65	2	#DIV/0!	1.09294	0.588409	0.538371	#DIV/0!	0.360573	#DIV/0!	66.9747	4							0.588409												0.177608												0.898753
O95373	Importin-7 OS=Homo sapiens GN=IPO7 PE=1 SV=1 - [IPO7_HUMAN]	2.6	2	#DIV/0!	1.17364	1.18251	1.00755	#DIV/0!	0.128127	#DIV/0!	12.7167	4					1.18251												1.15532												0.927388
O00410	Importin-5 OS=Homo sapiens GN=IPO5 PE=1 SV=4 - [IPO5_HUMAN]	2.55	2	#DIV/0!	1.17546	1.05365	0.896373	#DIV/0!	0.0644883	#DIV/0!	7.19436	4						1.05365												0.821938												0.931768
Q13201	Multimerin-1 OS=Homo sapiens GN=MMRN1 PE=1 SV=3 - [MMRN1_HUMAN]	2.52	2	#DIV/0!	2.25431	2.89831	1.28567	#DIV/0!	0.462905	#DIV/0!	36.0049	4								2.89831												1.74966												0.823854
Q92973-2	Isoform 2 of Transportin-1 OS=Homo sapiens GN=TNPO1 - [TNPO1_HUMAN]	2.36	2	#DIV/0!	0.90629	1.22733	1.35423	#DIV/0!	0.158282	#DIV/0!	11.688	4					1.22733												1.42184												1.46748
O95782-2	Isoform B of AP-2 complex subunit alpha-1 OS=Homo sapiens GN=AP2A1 - [AP2A1_HUMAN]	2.09	2	#DIV/0!	1.02999	1.14255	1.10928	#DIV/0!	0.077236	#DIV/0!	6.96273	4					1.14255												1.12729												1.02463
P42704	Leucine-rich PPR motif-containing protein, mitochondrial OS=Homo sapiens GN=LRPPRC PE=1 SV=3 - [LPPRC_HUMAN]	1.87	2	#DIV/0!	0.788796	0.875697	1.11017	#DIV/0!	0.0416693	#DIV/0!	3.75342	4						0.875697												1.13098												1.06219
Q92900	Regulator of nonsense transcripts 1 OS=Homo sapiens GN=UPF1 PE=1 SV=2 - [RENT1_HUMAN]	1.77	2	#DIV/0!	0.761123	0.822154	1.08019	#DIV/0!	0.109428	#DIV/0!	10.1305	4					0.822154												0.953893												1.13986
Q17RW2-2	Isoform 2 of Collagen alpha-1(XXIV) chain OS=Homo sapiens GN=COL24A1 - [COOA1_HUMAN]	1.65	2	#DIV/0!	0.77801	0.832527	1.07007	#DIV/0!	0.189836	#DIV/0!	17.7405	4					0.832527												1.21924												0.856386
P16144	Integrin beta-4 OS=Homo sapiens GN=ITGB4 PE=1 SV=5 - [ITB4_HUMAN]	1.15	2	#DIV/0!	2.78329	3.25424	1.1692	#DIV/0!	1.46469	#DIV/0!	125.273	4												3.25424												0.314724												2.86046
Q8WUY3-4	Isoform 4 of Protein prune homolog 2 OS=Homo sapiens GN=PRUNE2 - [PRUN2_HUMAN]	0.92	2	#DIV/0!	0.892559	0.887541	0.994378	#DIV/0!	0.0166872	#DIV/0!	1.67816	4					0.887541												0.975804												1.00811
Q8NF91	Nesprin-1 OS=Homo sapiens GN=SYNE1 PE=1 SV=3 - [SYNE1_HUMAN]	0.42	2	#DIV/0!	0.645859	0.638516	0.98863	#DIV/0!	0.184535	#DIV/0!	18.6658	4												0.638516												1.13903												1.04415
H7C123	60S ribosomal protein L10 (Fragment) OS=Homo sapiens GN=RPL10 PE=4 SV=1 - [H7C123_HUMAN]	17.58	2	#DIV/0!	#DIV/0!	#DIV/0!	#DIV/0!	#DIV/0!	#DIV/0!	#DIV/0!	#DIV/0!	0
O14818-2	Isoform 2 of Proteasome subunit alpha type-7 OS=Homo sapiens GN=PSMA7 - [PSA7_HUMAN]	16.29	2	#DIV/0!	#DIV/0!	#DIV/0!	#DIV/0!	#DIV/0!	#DIV/0!	#DIV/0!	#DIV/0!	0
B0S8A9	Flotillin 1 (Fragment) OS=Homo sapiens GN=FLOT1 PE=4 SV=1 - [B0S8A9_HUMAN]	11.83	2	#DIV/0!	#DIV/0!	#DIV/0!	#DIV/0!	#DIV/0!	#DIV/0!	#DIV/0!	#DIV/0!	0
P22695	Cytochrome b-c1 complex subunit 2, mitochondrial OS=Homo sapiens GN=UQCRC2 PE=1 SV=3 - [QCR2_HUMAN]	5.96	2	#DIV/0!	#DIV/0!	#DIV/0!	#DIV/0!	#DIV/0!	#DIV/0!	#DIV/0!	#DIV/0!	0
F5H737	Adenosylhomocysteinase OS=Homo sapiens GN=AHCY PE=3 SV=1 - [F5H737_HUMAN]	4.21	2	#DIV/0!	#DIV/0!	#DIV/0!	#DIV/0!	#DIV/0!	#DIV/0!	#DIV/0!	#DIV/0!	0
Q9BQS8	FYVE and coiled-coil domain-containing protein 1 OS=Homo sapiens GN=FYCO1 PE=1 SV=3 - [FYCO1_HUMAN]	1.22	2	#DIV/0!	#DIV/0!	#DIV/0!	#DIV/0!	#DIV/0!	#DIV/0!	#DIV/0!	#DIV/0!	0
[truncated: 11 more columns]
